# Supplementary material for: Effect of eicosapentaenoic acid on innate immune responses in Atlantic salmon cells infected with infectious salmon anemia virus
Source: Virol J. 2025 Jan 9;22:5. doi: 10.1186/s12985-024-02619-0 (PMC11715085; doi:10.1186/s12985-024-02619-0)
Supplement: Supplementary file 2 — Tables with significantdifferentially expressed genesin the various experimental groups. [file 12985_2024_2619_MOESM2_ESM.xlsx]

## Sheet: ISAV_genes
GeneID	Gene name	Description	baseMean	log2FoldChange	stat	padj
106576932	LOC106576932	heat shock 70 kDa protein 12A-like	37.7004	-3.57666	-6.63217	1.04302e-09
106560409	LOC106560409	collagen alpha-1(XXVII) chain A-like	21.6861	-3.68858	-6.98962	9.47243e-11
106576265	LOC106576265	chromodomain-helicase-DNA-binding protein 4-like	190.849	-2.2521	-5.80707	1.62153e-07
106582103	LOC106582103	atypical chemokine receptor 3-like	261.772	2.83286	14.2898	3.15489e-44
100286617	gmfb	glia maturation factor beta	2693.06	-1.69943	-4.21695	0.0003811
106602928	LOC106602928	desumoylating isopeptidase 2-like	1232.41	3.5851	14.047	9.52649e-43
106578414	LOC106578414	zinc finger homeobox protein 4-like	260.56	2.34837	7.86003	1.61038e-13
106594284	LOC106594284	probable E3 ubiquitin-protein ligase RNF144A-A	575.335	7.74714	22.7296	1.24588e-111
106562418	LOC106562418	lysophosphatidylcholine acyltransferase 2-like	694.039	-1.65632	-4.10062	0.00060561
106601559	LOC106601559	uncharacterized LOC106601559	1225.77	3.78233	19.3669	4.50727e-81
106600420	LOC106600420	B-cell lymphoma/leukemia 10-like	403.825	1.64498	7.25701	1.44575e-11
106611514	LOC106611514	septin-6	595.234	-2.30571	-9.93943	1.76056e-21
106604757	LOC106604757	membrane transport protein XK-like	40.2883	-4.85982	-6.14301	2.25121e-08
106610003	LOC106610003	long-chain-fatty-acid--CoA ligase 1-like	447.209	-1.52879	-6.42321	3.99015e-09
106582172	LOC106582172	pleckstrin homology domain-containing family G member 3-like	483.103	1.87128	3.89832	0.00132726
106563817	wbscr27	Williams Beuren syndrome chromosome region 27	45.4565	-1.9559	-3.82116	0.00177151
106573737	ctcf	CCCTC-binding factor	125.408	-2.91475	-8.21737	9.48728e-15
100270812	stat2	signal transducer and activator of transcription 2	4596.76	1.73047	5.6487	3.9376e-07
100196073	sptlc2	serine palmitoyltransferase long chain base subunit 2	672.017	1.29938	3.90432	0.00129875
106603014	LOC106603014	zinc finger protein 585A-like	96.4819	-1.99204	-4.54859	9.29714e-05
106574270	LOC106574270	immunoglobulin superfamily member 10-like	24.0433	-3.3894	-5.3336	2.14342e-06
106561074	LOC106561074	kxDL motif-containing protein 1-like	964.788	2.12878	11.4754	1.37991e-28
106590194	LOC106590194	dermatan-sulfate epimerase-like protein	2.71505	-5.54805	-3.4694	0.00608209
106588247	LOC106588247	histone-lysine N-methyltransferase 2B-like	1490.49	2.16695	5.51116	8.38096e-07
106582301	LOC106582301	low-density lipoprotein receptor-related protein 1B-like	59.3815	-2.30157	-5.62236	4.55419e-07
106589541	LOC106589541	cdc42 effector protein 1-like	1235.94	-1.51725	-4.14077	0.000516306
106581424	LOC106581424	rho guanine nucleotide exchange factor 17-like	21.4842	-2.92427	-5.37011	1.77279e-06
106608314	LOC106608314	basic leucine zipper transcriptional factor ATF-like	81.5481	7.35668	10.9978	2.91526e-26
106608297	LOC106608297	transforming growth factor beta-3-like	6.29857	6.61297	5.48372	9.71408e-07
106608296	LOC106608296	feline leukemia virus subgroup C receptor-related protein 2-like	36.9208	2.39892	4.28364	0.000290442
106572312	LOC106572312	somatostatin-2-like	8.8625	5.07626	5.50935	8.46409e-07
106609663	LOC106609663	transmembrane and TPR repeat-containing protein 2-like	16.6475	2.7169	3.73702	0.00240863
106598341	clrn2	clarin 2	33.786	2.60099	5.40129	1.50769e-06
106605648	LOC106605648	collagen triple helix repeat-containing protein 1-like	7934.24	-1.74481	-6.13621	2.34394e-08
106579687	LOC106579687	uncharacterized LOC106579687	366.943	1.69143	4.77973	3.2669e-05
100286404	klf2	Krueppel-like factor 2	486.773	1.73699	7.10125	4.36639e-11
106610754	LOC106610754	transcription regulator protein BACH2-like	14.869	-2.93642	-3.6612	0.0031648
106583546	LOC106583546	uncharacterized LOC106583546	111.87	2.16229	3.87212	0.00146683
106594767	LOC106594767	sialic acid synthase-like	63.5781	-1.99379	-3.74777	0.00232001
106560880	has3	hyaluronan synthase 3	29.4201	-2.58632	-4.46737	0.000132737
106567917	LOC106567917	non-histone chromosomal protein HMG-14-like	927.155	-1.92428	-3.88408	0.00140157
106587433	LOC106587433	E3 ubiquitin-protein ligase NEDD4-like	213.974	2.04356	5.05567	8.72199e-06
106599198	LOC106599198	atypical chemokine receptor 4-like	13.9738	-3.49956	-3.44618	0.00656823
106565466	LOC106565466	low-density lipoprotein receptor-related protein 1-like	4922.64	-2.44587	-7.29665	1.08699e-11
106583633	LOC106583633	myotubularin-related protein 14-like	1735.24	1.68509	4.94477	1.49514e-05
106607710	pnrc1	proline rich nuclear receptor coactivator 1	203.3	2.26524	6.10972	2.74906e-08
106581830	LOC106581830	myosin light chain kinase, smooth muscle-like	12.2599	-2.62872	-3.79231	0.00197003
106611914	LOC106611914	dual specificity protein phosphatase 1-like	2619.22	1.93096	7.99616	5.55636e-14
100286506	ppr1c	phosphatase 1 regulatory subunit 1C	92.4807	3.20782	9.31436	6.93553e-19
106607825	LOC106607825	cyclic AMP-dependent transcription factor ATF-3-like	4328.23	3.68207	17.5104	2.60739e-66
106572648	LOC106572648	formin-like protein 3	426.402	1.93484	7.06572	5.60786e-11
106602650	LOC106602650	E3 ISG15--protein ligase HERC5-like	588.279	6.32595	26.8047	2.9642e-155
106582799	LOC106582799	ras association domain-containing protein 1-like	2964.51	2.6534	11.358	5.29165e-28
100196184	cish	cytokine inducible SH2 containing protein	26.5059	6.35607	5.87474	1.09557e-07
106604982	LOC106604982	receptor-type tyrosine-protein phosphatase U-like	19.7755	-2.59631	-4.17076	0.000457209
106572480	LOC106572480	CCAAT/enhancer-binding protein beta-like	1985.65	2.40243	8.75056	1.08047e-16
106583598	LOC106583598	E3 ubiquitin/ISG15 ligase TRIM25-like	883.211	1.82768	6.84718	2.50718e-10
106595856	LOC106595856	E3 ubiquitin-protein ligase RNF216-like	21.7687	3.60571	4.01409	0.000852552
106568823	LOC106568823	vasoactive intestinal polypeptide receptor 2-like	243.641	-2.20919	-3.76504	0.00217848
106576320	LOC106576320	liprin-beta-1-like	116.966	-1.78787	-3.62205	0.00362583
100196448	apoo	apolipoprotein O	285.614	-1.72733	-5.3125	2.39305e-06
106563875	LOC106563875	protocadherin-16-like	20.9089	3.53278	6.11865	2.60822e-08
106567119	LOC106567119	teashirt homolog 2-like	209.198	2.34346	8.10728	2.2976e-14
106590896	LOC106590896	uncharacterized LOC106590896	3215.17	2.31257	7.83416	1.96161e-13
106612585	LOC106612585	uncharacterized LOC106612585	1820.61	-2.71946	-7.79099	2.72676e-13
100380871	il31r	Interleukin-31 receptor A	37.5254	2.15731	4.74887	3.7716e-05
106607482	LOC106607482	nuclear factor erythroid 2-related factor 1-like	1971.4	2.96314	10.5404	3.85165e-24
106608120	LOC106608120	frizzled-3-like	54.8757	2.30597	3.80288	0.00189668
106608854	LOC106608854	GMP reductase 2-like	198.326	-1.67227	-5.72385	2.59257e-07
106599689	LOC106599689	heat shock protein 30-like	6.404	5.39946	3.95617	0.00106425
106607118	LOC106607118	probable ATP-dependent RNA helicase DDX17	99.7762	-1.70746	-4.29487	0.000277292
106607155	LOC106607155	galectin-2-like	3.09631	5.07485	3.64647	0.00333312
106573385	LOC106573385	dynein light chain roadblock-type 2	61.2425	-1.69931	-3.36183	0.00861663
106578955	LOC106578955	phosphatidylcholine:ceramide cholinephosphotransferase 1-like	1992.99	3.01241	10.8864	9.7572e-26
106608135	LOC106608135	uncharacterized LOC106608135	141.305	-1.79041	-4.13735	0.000523506
106608142	LOC106608142	anaphase-promoting complex subunit 1-like	105.019	-1.65002	-3.33613	0.0093488
106580462	LOC106580462	tyrosyl-DNA phosphodiesterase 2-like	1161.79	2.19757	11.8247	2.44667e-30
106591196	LOC106591196	E3 ubiquitin/ISG15 ligase TRIM25-like	646.202	4.44906	18.7492	5.44136e-76
106590596	LOC106590596	beta-1,3-N-acetylglucosaminyltransferase manic fringe-like	61.6456	1.80603	3.66218	0.00315346
106586679	sytl5	synaptotagmin like 5	42.2934	2.9451	4.71265	4.44056e-05
106586674	LOC106586674	inhibitor of growth protein 1-like	73.1968	-2.22755	-4.93694	1.55259e-05
106586664	LOC106586664	insulin receptor substrate 2-like	854.449	2.56189	11.6198	2.65562e-29
106565180	LOC106565180	aquaporin-7-like	443.725	1.43073	3.36094	0.00863768
106580523	LOC106580523	cytochrome b ascorbate-dependent protein 3-like	445.412	-1.52512	-5.96964	6.32591e-08
106581153	LOC106581153	zinc finger and BTB domain-containing protein 16-A-like	336.399	-1.44962	-4.98372	1.23403e-05
106606546	pdzd8	PDZ domain containing 8	105.351	-1.63944	-4.74056	3.91604e-05
106589855	LOC106589855	uncharacterized LOC106589855	75.3549	-2.11541	-3.75834	0.00223247
106610871	LOC106610871	spidroin-1-like	2144.09	1.58162	5.6862	3.19974e-07
106568925	LOC106568925	protein phosphatase 1L	340.958	2.67307	11.2143	2.67405e-27
106597803	LOC106597803	stonustoxin subunit beta-like	77.1657	4.44644	11.6367	2.18501e-29
106573649	LOC106573649	protein NDRG4	682.866	-2.9544	-18.1028	7.30767e-71
106570513	LOC106570513	collagen alpha-1(XVI) chain-like	30.1004	-2.92292	-5.94626	7.24735e-08
106606016	epb41l4b	erythrocyte membrane protein band 4.1 like 4B	6.39234	4.62853	3.3178	0.00991427
106597873	LOC106597873	E3 ubiquitin/ISG15 ligase TRIM25-like	290.856	4.35486	22.6112	1.78313e-110
106591882	LOC106591882	neuropeptide B-like	5.43005	5.32847	3.83415	0.00169007
106586926	LOC106586926	motor neuron and pancreas homeobox protein 1-like	59.6765	2.60388	7.49225	2.60729e-12
106600595	odc1	ornithine decarboxylase 1	3164.06	1.99047	12.0501	1.69492e-31
106600563	LOC106600563	probable phospholipid-transporting ATPase VD	121.655	-1.86452	-5.02794	9.95932e-06
106613025	ncam1	neural cell adhesion molecule 1	600.156	-2.09003	-13.31	2.15197e-38
106592870	LOC106592870	zinc finger protein 501-like	81.2256	1.81539	3.76995	0.00213989
106576737	qki	QKI, KH domain containing RNA binding	199.956	2.20833	4.79519	3.04193e-05
106586999	LOC106586999	G-protein coupled receptor 56-like	3.45145	-5.46803	-3.64267	0.00337366
106587139	LOC106587139	7-dehydrocholesterol reductase-like	449.674	-2.04297	-5.23115	3.60998e-06
106587136	LOC106587136	fibroblast growth factor 4B-like	76.5439	2.20358	5.29129	2.6627e-06
106594249	LOC106594249	monocarboxylate transporter 7-like	76.6486	2.22471	4.05131	0.00073624
106590669	LOC106590669	retinol dehydrogenase 10-A-like	287.473	4.26985	19.3648	4.67257e-81
106593811	LOC106593811	regulator of G-protein signaling 8-like	40.5434	-2.34413	-5.07997	7.72431e-06
101448032	LOC101448032	lysosomal alpha-mannosidase	422.832	-1.92944	-5.62387	4.51644e-07
106560707	LOC106560707	carnitine O-palmitoyltransferase 1, liver isoform-like	266.066	2.31669	4.56896	8.4993e-05
106580723	LOC106580723	tristetraprolin-like	3105.39	2.32929	10.9818	3.46652e-26
106594845	LOC106594845	protein unc-93 homolog B1-like	921.584	1.85299	8.82991	5.44047e-17
106570889	LOC106570889	C-X-C motif chemokine 11-like	90.7843	8.41528	9.16551	2.71118e-18
100196194	scyb7	Platelet basic protein	627.826	7.87272	21.1994	4.05264e-97
100196339	nme3	NME/NM23 nucleoside diphosphate kinase 3	1191.51	-1.45435	-3.47039	0.00606086
106573210	LOC106573210	matrix metalloproteinase-15-like	182.882	-3.64098	-11.2475	1.84662e-27
106564531	LOC106564531	GATA zinc finger domain-containing protein 10-like	548.684	2.7577	11.7378	6.73877e-30
106567058	LOC106567058	formin-like protein 3	1235.42	1.32442	3.77039	0.00213729
106597144	LOC106597144	up-regulator of cell proliferation-like	43.7493	3.1408	6.89391	1.83402e-10
106579928	LOC106579928	apelin receptor A-like	41.0563	3.24289	7.3823	5.85889e-12
106605928	LOC106605928	uncharacterized LOC106605928	49.8636	-1.93981	-3.90443	0.00129848
106601587	LOC106601587	uncharacterized LOC106601587	29.7051	-2.7579	-5.24932	3.29288e-06
106579919	LOC106579919	aromatic-L-amino-acid decarboxylase-like	41.5613	4.38746	8.07592	2.95138e-14
106568542	LOC106568542	vacuolar protein sorting-associated protein 37B-like	118.239	1.81633	5.27638	2.87294e-06
106607291	LOC106607291	probable ATP-dependent RNA helicase DHX58	3989.85	4.53189	29.1889	5.19963e-184
106576085	bbs10	Bardet-Biedl syndrome 10	231.094	2.15696	5.29982	2.55022e-06
106570124	LOC106570124	basic salivary proline-rich protein 4-like	200.344	-1.91983	-4.69081	4.91487e-05
106570127	LOC106570127	uncharacterized LOC106570127	34.1576	-2.77637	-4.69302	4.86518e-05
106589443	LOC106589443	guanine nucleotide-binding protein subunit alpha-13-like	473.777	1.3682	4.51987	0.000105421
106585049	LOC106585049	septin-2-like	1220.66	-1.5507	-3.82205	0.001766
106583794	LOC106583794	extracellular matrix protein 2-like	34.8205	-2.86891	-4.32152	0.000247784
106583802	ippk	inositol-pentakisphosphate 2-kinase	473.346	1.6076	4.99639	1.16223e-05
106609057	hdac8	histone deacetylase 8	190.563	-1.77987	-5.16718	4.99766e-06
106579045	LOC106579045	cholesterol 25-hydroxylase-like protein	770.845	2.65964	8.64826	2.62327e-16
106610680	LOC106610680	SH3 and cysteine-rich domain-containing protein-like	91.8742	-1.65043	-3.78843	0.00199681
106570218	LOC106570218	protein FAM135B-like	202.007	-2.02935	-5.2503	3.27663e-06
106595731	LOC106595731	1-acylglycerol-3-phosphate O-acyltransferase ABHD5-like	184.812	-1.92669	-7.0094	8.26581e-11
100194784	glu2b	Glucosidase 2 subunit beta	185.501	-2.31186	-9.43725	2.20991e-19
106561381	LOC106561381	transmembrane and TPR repeat-containing protein 2-like	203.823	-1.91954	-6.72968	5.50633e-10
106579424	LOC106579424	brain-specific angiogenesis inhibitor 1-like	44.6664	2.21025	4.90491	1.81104e-05
106601652	LOC106601652	acylpyruvase FAHD1, mitochondrial-like	35.5831	-2.35871	-5.68689	3.18978e-07
106601645	LOC106601645	tumor necrosis factor receptor superfamily member 16-like	671.28	-3.30104	-6.09605	2.97853e-08
106577654	LOC106577654	uncharacterized LOC106577654	1007.39	1.63757	4.1114	0.000580286
106577647	LOC106577647	dnaJ homolog subfamily C member 3-like	2314.99	3.14996	33.5145	8.77061e-243
106561897	apc	APC, WNT signaling pathway regulator	302.456	-1.9246	-4.66952	5.41786e-05
106565245	LOC106565245	zinc finger protein ZXDC-like	318.353	1.39037	4.50554	0.000112251
100194836	cnn3	Calponin-3	43.8478	-3.65088	-4.75523	3.66136e-05
106606682	LOC106606682	sterile alpha motif domain-containing protein 9-like	1745.83	3.38163	14.9747	1.51012e-48
106590091	LOC106590091	repressor of RNA polymerase III transcription MAF1 homolog	241.136	-2.04063	-5.63805	4.17793e-07
106560486	LOC106560486	proline-rich receptor-like protein kinase PERK9	440.398	-1.8447	-7.12098	3.80612e-11
106611747	LOC106611747	ligand of Numb protein X 2-like	98.4972	-2.17811	-5.51976	8.01093e-07
106592668	LOC106592668	mid1-interacting protein 1-B-like	350.981	-1.80223	-4.38435	0.00018958
106568988	LOC106568988	rho guanine nucleotide exchange factor 28-like	72.7308	-2.2788	-5.09227	7.27141e-06
106571912	LOC106571912	zinc finger CCCH domain-containing protein 18-like	37.7376	-2.15066	-3.47766	0.00592101
106573471	LOC106573471	neuropilin and tolloid-like protein 2	68.83	2.95619	6.88429	1.95523e-10
106581298	LOC106581298	long-chain-fatty-acid--CoA ligase 3-like	516.364	-2.17176	-9.61512	4.10882e-20
106575115	adamts1	ADAM metallopeptidase with thrombospondin type 1 motif 1	11.3838	-3.04854	-3.44496	0.00659256
106568527	LOC106568527	cyclin-G2-like	210.75	2.13332	5.46841	1.0548e-06
106607965	sesn1	sestrin 1	76.2588	-3.20986	-5.71367	2.74642e-07
106607967	LOC106607967	forkhead box protein O3-like	109.981	3.83568	11.9354	6.57835e-31
106602280	LOC106602280	mitogen-activated protein kinase-binding protein 1-like	42.4882	-1.94719	-3.83426	0.00168974
106598820	b3gnt5	UDP-GlcNAc:betaGal beta-1,3-N-acetylglucosaminyltransferase 5	729.693	2.66654	11.821	2.55308e-30
106561946	LOC106561946	growth arrest-specific protein 1-like	100.062	-2.05562	-3.88093	0.00141707
106597577	LOC106597577	extracellular serine/threonine protein kinase FAM20C-like	3.38747	6.05438	3.68106	0.00294533
106603727	LOC106603727	ubiquitin carboxyl-terminal hydrolase 2-like	134.686	2.12721	8.27431	5.98961e-15
106569925	LOC106569925	secretagogin-like	365.706	-1.56911	-5.26726	3.00416e-06
106569926	LOC106569926	leucine-rich repeat-containing protein 16A-like	218.438	-1.84735	-4.627	6.57196e-05
106564851	LOC106564851	SERTA domain-containing protein 2-like	644.985	1.75623	7.84938	1.74798e-13
106589084	hpca	hippocalcin	192.145	1.99837	3.55334	0.00458244
106604648	LOC106604648	zinc-binding protein A33-like	31.2849	2.02076	3.44061	0.0066875
100195102	sept7	Septin-7	426.937	-1.7296	-4.72453	4.20506e-05
106588679	LOC106588679	actin-binding protein anillin-like	375.677	-3.42853	-5.7492	2.24517e-07
106594695	LOC106594695	glycerol-3-phosphate dehydrogenase 1-like protein	13.8422	3.57275	3.54644	0.0046912
106562107	LOC106562107	polypeptide N-acetylgalactosaminyltransferase 18-like	25.5621	-3.30934	-5.39681	1.54316e-06
106562098	LOC106562098	myotubularin-related protein 13-like	368.727	-2.2111	-6.45643	3.24361e-09
106604639	LOC106604639	RE1-silencing transcription factor B-like	752.442	1.71311	6.8707	2.13808e-10
100196741	cbr4	carbonyl reductase 4	124.978	-1.766	-3.99606	0.000915016
106611768	LOC106611768	sestrin-3-like	177.796	-1.65961	-4.39728	0.000179833
100196613	grp78	78 kDa glucose-regulated protein	23638.5	2.9466	12.0186	2.46486e-31
106563275	rabepk	Rab9 effector protein with kelch motifs	90.1473	-2.30271	-6.92936	1.43699e-10
106563265	LOC106563265	transforming growth factor beta receptor type 3-like	1805.32	-2.33884	-5.88749	1.01856e-07
106612318	LOC106612318	lysophosphatidic acid receptor 4-like	6.72619	-4.59893	-3.67634	0.00299701
106596418	LOC106596418	cell death activator CIDE-3-like	370.435	5.58099	7.97855	6.38483e-14
106610939	LOC106610939	leucine-rich repeat and immunoglobulin-like domain-containing nogo receptor-interacting protein 2	21.8117	5.57467	7.66125	7.39019e-13
100380490	fa55c	FAM55C	626.12	-1.79966	-6.66035	8.65725e-10
106569879	med22	mediator complex subunit 22	42.985	-2.06876	-4.13929	0.000519518
106579217	LOC106579217	histone H1.0-B-like	11179.9	1.338	4.1647	0.000468891
106567149	LOC106567149	78 kDa glucose-regulated protein-like	11923	5.35761	24.4151	8.73722e-129
106567141	LOC106567141	HAUS augmin-like complex subunit 4	381.804	2.0008	7.51461	2.20583e-12
106580185	LOC106580185	protein Largen-like	186.754	2.46087	9.80649	6.47646e-21
106561439	ermp1	endoplasmic reticulum metallopeptidase 1	12.6844	3.33766	4.68214	5.11272e-05
106593771	LOC106593771	exocyst complex component 5	171.486	-2.12751	-6.55402	1.73296e-09
106591995	LOC106591995	transcription factor p65-like	269.61	2.06439	3.3785	0.00816268
106597637	LOC106597637	receptor-interacting serine/threonine-protein kinase 3-like	24.4186	3.28763	4.8607	2.23326e-05
106564291	LOC106564291	MHC class II regulatory factor RFX1-like	46.203	2.54537	6.11211	2.70948e-08
106584850	LOC106584850	dnaJ homolog subfamily A member 4-like	3079.33	2.13836	13.078	4.47699e-37
106603576	LOC106603576	schwannomin-interacting protein 1-like	465.079	3.29707	21.1841	5.53483e-97
106581770	LOC106581770	cytochrome b reductase 1	1482.7	-1.98154	-6.74709	4.92204e-10
106593068	LOC106593068	protein asteroid homolog 1-like	401.653	12.1666	13.2772	3.32277e-38
106590497	LOC106590497	pinopsin-like	16.0461	6.04077	6.07455	3.38805e-08
106589894	LOC106589894	G-protein coupled receptor family C group 5 member C-like	1178.98	2.46136	8.87595	3.62426e-17
106583958	LOC106583958	Hermansky-Pudlak syndrome 3 protein-like	278.381	-1.64228	-3.31877	0.00988398
106580585	LOC106580585	A disintegrin and metalloproteinase with thrombospondin motifs 12-like	58.43	-1.96716	-3.53613	0.00485735
106574906	LOC106574906	transmembrane protein 39A-like	406.287	1.42718	3.45464	0.0063905
106596875	LOC106596875	tripartite motif-containing protein 47-like	74.7805	3.7842	11.0014	2.80278e-26
106562732	LOC106562732	hypermethylated in cancer 2 protein-like	78.0879	2.57807	7.87787	1.40057e-13
101448031	LOC101448031	interleukin-15	2.55152	5.7154	4.0794	0.000658792
106564953	LOC106564953	insulin-like growth factor-binding protein 4	99.7745	-2.82244	-7.57884	1.37096e-12
106567163	LOC106567163	integrin alpha-5-like	3465.75	2.25406	10.8315	1.75887e-25
106607945	LOC106607945	attractin-like protein 1	69.217	-1.5648	-3.85947	0.00153855
106571063	LOC106571063	zinc finger FYVE domain-containing protein 1-like	567.691	1.87445	4.86345	2.20618e-05
106571070	LOC106571070	zinc finger protein RFP-like	766.692	2.3897	13.6141	3.69565e-40
106604241	LOC106604241	uncharacterized LOC106604241	126.12	-2.2084	-5.27641	2.87294e-06
106592430	LOC106592430	GTPase IMAP family member 4-like	116.228	2.61762	5.73833	2.38674e-07
106592293	LOC106592293	GTPase IMAP family member 7-like	13.4079	6.79047	6.22375	1.37819e-08
106603252	LOC106603252	protocadherin beta-16-like	241.761	-2.3258	-7.79893	2.5662e-13
106576476	LOC106576476	round spermatid basic protein 1-like	75.5865	3.4303	9.48539	1.40024e-19
106577758	LOC106577758	telomerase Cajal body protein 1-like	12.5225	-2.90093	-3.6322	0.00349958
106572400	LOC106572400	probable carboxypeptidase PM20D1.2	229.203	-2.60913	-7.54537	1.75858e-12
106577763	LOC106577763	erythropoietin-like	99.5286	1.87624	3.36912	0.00841692
100194956	ub7i3	RanBP-type and C3HC4-type zinc finger-containing protein 1	2060.15	2.79399	26.3336	7.80033e-150
106565405	LOC106565405	NGFI-A-binding protein 2-like	108.213	2.27105	6.24927	1.18036e-08
106565406	LOC106565406	nuclear receptor subfamily 4 group A member 1-like	77.7423	2.13919	5.15052	5.43412e-06
106579633	LOC106579633	nectin-1-like	162.15	1.74015	4.80542	2.89822e-05
106581456	LOC106581456	GMP synthase [glutamine-hydrolyzing]	1105.58	-1.50855	-5.06415	8.36045e-06
106612120	tmem173	transmembrane protein 173	206.906	2.84735	9.34215	5.36331e-19
106570834	LOC106570834	ectoderm-neural cortex protein 1-like	301.05	1.73012	5.66501	3.60412e-07
100380872	crop	Cisplatin resistance-associated overexpressed protein	112.308	-2.17022	-6.19435	1.64926e-08
106570324	LOC106570324	uncharacterized LOC106570324	116.679	-2.54994	-7.08158	5.01437e-11
106580400	LOC106580400	uncharacterized LOC106580400	22.0712	6.2204	7.30415	1.03211e-11
106582291	LOC106582291	sclerostin domain-containing protein 1-like	805.496	-4.45642	-7.83243	1.98732e-13
106581293	LOC106581293	uncharacterized LOC106581293	4.05852	6.24297	4.51785	0.000106337
100380807	stch	Stress 70 protein chaperone microsome-associated 60 kDa protein	1496.76	2.47123	15.7405	1.29974e-53
106581292	LOC106581292	uncharacterized LOC106581292	37.7463	7.71814	8.31348	4.33708e-15
106603455	lrwd1	leucine rich repeats and WD repeat domain containing 1	14.0756	-3.33496	-4.4071	0.00017232
106568641	LOC106568641	zinc finger and SCAN domain-containing protein 23-like	71.0297	1.63267	3.57693	0.00422997
106582569	col6a2	collagen type VI alpha 2 chain	2916.42	-1.90037	-7.17295	2.6369e-11
106573334	LOC106573334	PCNA-associated factor-like	15.8405	-3.75778	-3.46075	0.00625489
106585545	LOC106585545	uncharacterized protein C9orf172 homolog	529.059	1.76241	4.59837	7.45587e-05
106596745	LOC106596745	RNA-binding protein 12B-like	76.9062	-1.91631	-4.75675	3.6351e-05
106566460	LOC106566460	ubiquitin carboxyl-terminal hydrolase 19-like	453.596	1.75522	3.50664	0.00536128
106572617	LOC106572617	connective tissue growth factor-like	960.95	-2.48466	-4.56065	8.82207e-05
106570516	ankrd12	ankyrin repeat domain 12	927.838	1.74525	4.2866	0.000287081
106586826	LOC106586826	PTB domain-containing engulfment adapter protein 1-like	37.1935	-2.91171	-4.90931	1.77328e-05
106586822	LOC106586822	tensin-1-like	898.426	-1.82483	-8.21277	9.82646e-15
106613641	LOC106613641	mediator of RNA polymerase II transcription subunit 26-like	106.503	1.81621	4.6724	5.34589e-05
106607346	LOC106607346	UNC93-like protein MFSD11	477.092	1.68549	5.10802	6.7349e-06
106583431	LOC106583431	interferon-induced protein 44-like	4531.57	6.34498	38.5631	0
106563198	LOC106563198	sodium-dependent phosphate transporter 1-B-like	3265.71	-2.10259	-6.97196	1.07019e-10
106590162	LOC106590162	transcriptional regulator Myc	327.285	2.0445	4.73036	4.09662e-05
106571606	LOC106571606	uncharacterized LOC106571606	19.3672	-3.72926	-6.0392	4.19e-08
106560610	lmo4	LIM domain only 4	52.3497	2.78947	5.10859	6.71735e-06
106611223	LOC106611223	alpha-(1,6)-fucosyltransferase-like	660.833	-1.74717	-6.41057	4.32855e-09
106599079	LOC106599079	uncharacterized LOC106599079	5.20161	6.12775	4.62017	6.77057e-05
106610843	cssa01h1orf101	chromosome ssa01 open reading frame, human C1orf101	259.08	-1.94935	-6.36156	5.90933e-09
106573601	LOC106573601	midnolin-like	730.943	2.16402	8.77464	8.78196e-17
106602018	LOC106602018	uncharacterized LOC106602018	5359.27	5.27227	35.5083	1.37185e-272
106584990	LOC106584990	coronin-1C-like	2210.44	-1.48616	-6.31424	7.93682e-09
106561047	LOC106561047	ATP-sensitive inward rectifier potassium channel 11-like	32.1949	-2.38852	-5.12322	6.24149e-06
106561052	LOC106561052	harmonin-like	18.7468	4.28735	6.09969	2.91724e-08
106567565	LOC106567565	rho guanine nucleotide exchange factor 12-like	118.587	-1.72998	-3.45253	0.00643525
106585737	LOC106585737	flavin reductase (NADPH)-like	7.42319	-6.18656	-3.51298	0.00525603
106585353	LOC106585353	AN1-type zinc finger protein 5-like	690.921	2.17329	8.72008	1.40855e-16
106577460	col25a1	collagen type XXV alpha 1 chain	23.1438	-3.13009	-5.31002	2.42387e-06
106588328	LOC106588328	protein disulfide-isomerase A3-like	281.441	1.46254	3.98154	0.000966655
106592595	LOC106592595	OCIA domain-containing protein 1-like	252.98	1.96332	6.52181	2.13396e-09
106578382	LOC106578382	SKI/DACH domain-containing protein 1-like	34.2227	-3.33089	-7.01695	7.84574e-11
106578374	LOC106578374	TRAF2 and NCK-interacting protein kinase-like	504.836	1.75767	3.62249	0.00362163
106587190	LOC106587190	synaptic vesicle membrane protein VAT-1 homolog-like	140.98	1.85073	4.93218	1.58814e-05
106587194	LOC106587194	alpha-parvin	914.629	-1.27111	-3.60817	0.00378895
106565132	LOC106565132	solute carrier family 25 member 34-like	421.871	1.41805	4.12013	0.000560789
106580785	LOC106580785	sodium-dependent lysophosphatidylcholine symporter 1-B-like	705.389	-2.03282	-11.8199	2.58281e-30
106607243	LOC106607243	glycylpeptide N-tetradecanoyltransferase 1-like	616.078	-1.78249	-5.18481	4.56593e-06
100380715	relb	RELB proto-oncogene, NF-kB subunit	906.041	1.69267	6.32943	7.2313e-09
100196838	adi1	acireductone dioxygenase 1	174.714	-1.45149	-3.62873	0.00354137
100136383	fadsd5	delta-5 fatty acyl desaturase	3477.17	-1.53322	-4.31482	0.00025505
100329172	d6fadc	delta-6 fatty acyl desaturase-like	681.232	-1.8718	-7.55576	1.62717e-12
106570029	LOC106570029	cyclic GMP-AMP synthase-like	592.979	6.89866	25.4734	3.30732e-140
106613168	LOC106613168	methylcytosine dioxygenase TET2-like	273.968	1.9616	7.43688	3.93247e-12
106583303	LOC106583303	nuclear receptor subfamily 1 group D member 1-like	566.043	2.05665	6.00358	5.18159e-08
106583286	LOC106583286	cyclin-dependent kinase 4-like	268.853	-3.82018	-9.62537	3.731e-20
106606998	LOC106606998	cyclic GMP-AMP synthase-like	246.638	1.5811	3.45539	0.00637409
106580986	LOC106580986	stAR-related lipid transfer protein 13-like	51.7894	2.72488	5.12733	6.11581e-06
106573068	LOC106573068	vesicle transport protein GOT1B	996.461	2.13707	8.32986	3.79304e-15
106595579	LOC106595579	radical S-adenosyl methionine domain-containing protein 2	784.716	10.9991	14.0703	6.92945e-43
106577570	LOC106577570	regulator of G-protein signaling 12-like	180.908	2.76651	5.60215	5.08362e-07
106572107	slc35c2	solute carrier family 35 member C2	133.221	1.58641	3.90499	0.00129578
106566964	LOC106566964	PR domain zinc finger protein 12-like	4.96147	4.64673	4.08884	0.00063422
106607080	LOC106607080	uncharacterized LOC106607080	202.741	1.60754	4.54748	9.34032e-05
106590758	LOC106590758	caspase-14-like	14.7762	2.64987	4.76375	3.52268e-05
106585752	LOC106585752	nucleoplasmin-like protein ANO39	14.6714	3.21466	4.30543	0.00026514
106585758	LOC106585758	putative tRNA pseudouridine synthase Pus10	73.6745	2.07334	4.27487	0.000301264
106578116	LOC106578116	gastrula zinc finger protein XlCGF57.1-like	80.4774	1.64395	3.45026	0.00648292
106578120	LOC106578120	oocyte zinc finger protein XlCOF6-like	168.814	1.80719	5.03004	9.85816e-06
106604607	LOC106604607	endonuclease domain-containing 1 protein-like	26.5131	7.83699	7.41224	4.71139e-12
106578017	LOC106578017	phosphofurin acidic cluster sorting protein 1-like	46.9339	-2.08216	-3.42389	0.00706583
106587268	LOC106587268	B-cadherin-like	2410	-1.29289	-4.1437	0.000510301
106604696	LOC106604696	saxitoxin and tetrodotoxin-binding protein 2-like	158.281	4.4823	7.52397	2.06055e-12
106611719	LOC106611719	ensconsin-like	596.724	-1.70557	-6.93099	1.42225e-10
106587056	LOC106587056	cytoskeleton-associated protein 5-like	76.4701	-3.23866	-6.1884	1.71097e-08
106608568	afap1	actin filament associated protein 1	280.459	-1.58614	-4.4992	0.000115373
106592982	LOC106592982	poly(ADP-ribose) glycohydrolase-like	1347.04	3.53387	27.0509	4.10764e-158
106609623	LOC106609623	zinc finger protein RFP-like	171.984	5.26958	17.269	1.65718e-64
106597365	LOC106597365	nucleus accumbens-associated protein 1-like	242.317	-1.54311	-4.34308	0.000226007
106583517	LOC106583517	zinc finger and SCAN domain-containing protein 21-like	100.563	2.0467	6.71398	6.09579e-10
106567945	LOC106567945	protein Wnt-11-like	15.0771	-2.48847	-4.03486	0.000785751
100194848	dab2	disabled homolog 2 (Drosophila)	361.555	-1.84268	-5.41046	1.43589e-06
100380824	uckl1	uridine-cytidine kinase 1-like 1	296.982	2.35752	12.0305	2.14745e-31
106589699	LOC106589699	ras-related protein Rab-3D-like	128.18	2.46274	4.33088	0.000238293
106589748	LOC106589748	gamma-adducin-like	265.604	2.22961	5.77205	1.97947e-07
106570981	LOC106570981	probable global transcription activator SNF2L2	171.206	-2.15335	-5.24174	3.42325e-06
106571348	LOC106571348	elongation of very long chain fatty acids protein 7-like	38.6337	2.71143	3.4405	0.0066876
106564388	LOC106564388	uncharacterized LOC106564388	57.4462	8.88407	9.17958	2.39118e-18
106564395	LOC106564395	uncharacterized LOC106564395	229.829	1.42955	4.39648	0.000180388
106575679	LOC106575679	tomoregulin-2-like	16.0038	2.89427	3.93526	0.00115459
100196853	fgfp1	Fibroblast growth factor-binding protein 1	50.8969	-1.80229	-3.45156	0.00645588
106592439	LOC106592439	E3 ubiquitin/ISG15 ligase TRIM25-like	2344.33	4.56802	24.8538	1.86018e-133
106601618	LOC106601618	tumor necrosis factor receptor superfamily member 16-like	101.704	-3.40267	-7.77987	2.9732e-13
106584681	LOC106584681	uncharacterized LOC106584681	80.2093	2.88907	6.35606	6.12136e-09
106584339	LOC106584339	retinal Mueller cells isomerohydrolase	39.499	-3.90287	-5.23276	3.58284e-06
106578519	cubn	cubilin	13.6848	3.28608	4.50085	0.000114516
106612666	LOC106612666	tapasin-related protein-like	355.597	1.8749	9.20099	1.96529e-18
100136553	igfbp6	IGF binding protein 6	977.506	1.40978	4.07182	0.000678315
106611590	LOC106611590	proteinase-activated receptor 4-like	165.432	-2.03845	-5.09256	7.26277e-06
106611591	rnf130	ring finger protein 130	328.896	-2.3247	-6.6209	1.12134e-09
106574974	LOC106574974	uncharacterized LOC106574974	59.3156	1.9486	4.92594	1.63743e-05
106582518	itgav	integrin subunit alpha V	1054.36	-1.52464	-6.43016	3.81997e-09
106610325	LOC106610325	PERQ amino acid-rich with GYF domain-containing protein 2-like	184.02	8.00846	13.3877	7.68408e-39
106571417	LOC106571417	transcription factor HIVEP2-like	514.782	2.37873	5.53934	7.19505e-07
106586184	LOC106586184	TRAF family member-associated NF-kappa-B activator-like	130.732	2.90382	7.48024	2.85328e-12
106582928	LOC106582928	GATA-binding factor 2-like	92.86	2.25337	6.83223	2.77148e-10
106582932	LOC106582932	cell death activator CIDE-3-like	183.204	4.11422	8.49814	9.3315e-16
106578255	LOC106578255	histone H1.0-B-like	3445.47	3.10837	19.0202	3.39524e-78
106612325	LOC106612325	transcriptional regulator ATRX-like	171.303	-2.34657	-6.52055	2.14964e-09
106570620	LOC106570620	receptor-transporting protein 3-like	3145.73	6.14494	39.4022	0
106610810	LOC106610810	polyadenylate-binding protein 4-like	131.304	-1.52201	-4.03504	0.000785322
106566577	LOC106566577	DNA-binding protein inhibitor ID-2-like	504.576	3.49646	11.018	2.33519e-26
106583673	LOC106583673	NFX1-type zinc finger-containing protein 1-like	8283.97	5.4573	36.3538	1.1678e-285
106613848	LOC106613848	MAP kinase-interacting serine/threonine-protein kinase 2-like	4175.94	1.93364	8.96911	1.592e-17
106564225	LOC106564225	NACHT, LRR and PYD domains-containing protein 3-like	1489.26	1.58058	9.88274	3.08107e-21
106564227	LOC106564227	uncharacterized LOC106564227	194.643	1.63111	4.00552	0.000881822
106574723	LOC106574723	gamma-aminobutyric acid type B receptor subunit 2-like	27.924	5.57129	7.96287	7.21519e-14
106612048	ddx26b	integrator complex subunit 6 like	1133.79	3.45861	23.0771	4.50809e-115
106602754	LOC106602754	CDGSH iron-sulfur domain-containing protein 2A	631.315	1.53464	5.74314	2.32291e-07
100380757	pfkfb3	6-phosphofructo-2-kinase/fructose-2,6-biphosphatase 3	5196.62	3.52994	13.8968	7.60573e-42
106609269	itih5	inter-alpha-trypsin inhibitor heavy chain family member 5	7.30117	4.99565	3.50983	0.00530519
106609270	LOC106609270	transmembrane protein 110-like	315.972	1.55227	5.01016	1.08518e-05
106609271	sfmbt2	Scm-like with four mbt domains 2	411.145	1.8212	4.82028	2.7021e-05
106590519	LOC106590519	tumor necrosis factor ligand superfamily member 10-like	20.2189	3.41941	5.05568	8.72199e-06
106573352	LOC106573352	inactive serine protease PAMR1-like	53.8422	-2.08186	-4.53266	9.95971e-05
106608995	LOC106608995	serine/threonine-protein kinase D3-like	9.57847	4.14367	4.27978	0.000295104
106605416	LOC106605416	aromatic-L-amino-acid decarboxylase-like	18.1164	5.83938	6.02598	4.53843e-08
106609939	LOC106609939	protocadherin Fat 1-like	228.02	-1.89448	-5.08225	7.63788e-06
106606017	LOC106606017	tyrosine-protein phosphatase non-receptor type 3-like	16.0667	3.24595	3.33467	0.0093924
106604827	LOC106604827	protocadherin gamma-A12-like	2.6697	-4.82591	-3.36122	0.00863059
106593108	LOC106593108	protocadherin-9-like	72.7074	3.21815	6.792	3.6381e-10
106584173	LOC106584173	guanine nucleotide-binding protein G(I)/G(S)/G(O) subunit gamma-12-like	213.191	-1.64407	-3.90157	0.0013123
106584172	LOC106584172	growth arrest and DNA damage-inducible protein GADD45 alpha-like	379.588	4.28256	20.7179	9.52169e-93
100195927	pf21a	PHD finger protein 21A	10.5015	-5.15098	-4.75841	3.61122e-05
106606750	LOC106606750	ER lumen protein-retaining receptor 2-like	4392.05	1.81953	7.18113	2.48864e-11
106566262	LOC106566262	interleukin-10-like	240.603	6.15925	6.87945	2.01835e-10
106586872	LOC106586872	uncharacterized LOC106586872	1723.99	3.18688	15.0917	2.63167e-49
106581152	LOC106581152	neural cell adhesion molecule 1-like	1616.12	-1.97204	-11.688	1.2006e-29
106611175	LOC106611175	NF-kappa-B inhibitor alpha-like	1563.23	3.43491	14.0551	8.52737e-43
106587033	LOC106587033	uncharacterized LOC106587033	94.4348	-2.45035	-6.73306	5.38967e-10
106599802	cebpd	CCAAT/enhancer binding protein delta	279.631	-1.60778	-3.73243	0.002449
106610833	fsip1	fibrous sheath interacting protein 1	135.27	-2.29874	-5.98627	5.74496e-08
106610904	LOC106610904	CD209 antigen-like protein C	54.6135	1.88242	3.34744	0.00903324
106567317	LOC106567317	neural proliferation differentiation and control protein 1-like	112.32	-1.90652	-4.61037	7.07108e-05
106574458	LOC106574458	nuclear receptor subfamily 4 group A member 3-like	12.4342	3.62987	4.68148	5.1228e-05
101448007	hdac1	histone deacetylase 1	909.811	-1.8293	-5.67788	3.35635e-07
106610955	LOC106610955	MAP/microtubule affinity-regulating kinase 3-like	2930.75	1.86539	7.28774	1.16058e-11
106566877	mmp23b	matrix metallopeptidase 23B	63.3765	-2.38229	-4.79085	3.10338e-05
106568665	LOC106568665	anion exchange protein 2-like	112.389	-1.72632	-3.7301	0.00247021
106590252	LOC106590252	2,3-dehydroadipyl-CoA hydratase-like	6.587	-3.42296	-3.43062	0.00690263
100195761	LOC100195761	rab11 family-interacting protein 2	635.682	-1.50197	-5.58726	5.52494e-07
106570315	LOC106570315	adseverin-like	1102.24	1.71978	5.31127	2.4083e-06
106590181	LOC106590181	gamma-adducin-like	866.856	1.6633	3.83914	0.00165969
100196575	tnfsf13	tumor necrosis factor (ligand) superfamily, member 13	51.7664	3.58657	9.1181	4.18295e-18
106568831	LOC106568831	presequence protease, mitochondrial-like	559.985	2.19514	6.83575	2.7075e-10
106612842	LOC106612842	abhydrolase domain-containing protein 15-like	74.214	-1.88169	-4.81716	2.7438e-05
106612847	LOC106612847	carboxypeptidase D-like	293.106	-1.53537	-4.6338	6.36374e-05
106561648	LOC106561648	dnaJ homolog subfamily B member 9-like	155.698	2.11244	8.89783	2.99609e-17
106607007	LOC106607007	protein Wiz-like	9.63928	-5.41972	-4.28412	0.000289971
106609947	LOC106609947	uncharacterized LOC106609947	3.39364	6.08254	4.47672	0.000127367
106570696	LOC106570696	low density lipoprotein receptor adapter protein 1-A-like	236.568	2.42591	6.69191	7.05631e-10
106576328	acss3	acyl-CoA synthetase short-chain family member 3	53.272	-2.20766	-4.64727	5.9865e-05
106605016	LOC106605016	alpha-N-acetylgalactosaminidase-like	837.759	-1.67138	-7.88025	1.37513e-13
106605167	LOC106605167	pleckstrin homology-like domain family B member 3	221.383	1.74763	4.88684	1.97585e-05
106607400	LOC106607400	protein FAM196A-like	611.705	7.15987	18.411	2.78893e-73
106565330	LOC106565330	receptor-type tyrosine-protein phosphatase gamma-like	733.764	-1.98895	-13.4661	2.70054e-39
106573708	LOC106573708	NEDD4-binding protein 1-like	832.486	2.07926	3.96508	0.00102936
106575018	LOC106575018	BTB/POZ domain-containing protein KCTD12-like	194.941	-1.56039	-4.52673	0.000102245
106580614	znf367	zinc finger protein 367	307.008	2.00877	9.1759	2.47179e-18
106603060	LOC106603060	zinc finger Y-chromosomal protein 1-like	399.788	1.70791	6.73316	5.38967e-10
106605863	LOC106605863	protein capicua homolog	305.825	1.88	5.75015	2.23358e-07
106563038	LOC106563038	E3 ubiquitin/ISG15 ligase TRIM25-like	10.3856	3.58825	4.46698	0.00013294
106560326	LOC106560326	growth arrest and DNA damage-inducible protein GADD45 alpha-like	304.617	2.41066	11.7075	9.59527e-30
106573172	LOC106573172	poly [ADP-ribose] polymerase 12-like	1737.33	1.59392	6.23537	1.28294e-08
106590133	mrc1	mannose receptor C-type 1	50.6968	-3.4231	-3.74686	0.00232689
100196214	tyms	thymidylate synthetase	55.0743	-3.87605	-3.79941	0.00192167
106606426	LOC106606426	transcription factor Sox-9-A-like	1470.46	4.23977	15.9655	3.71821e-55
106581623	scel	sciellin	25.9809	6.09197	8.00592	5.14112e-14
106584496	LOC106584496	fibulin-1-like	2347.26	-1.93472	-5.79458	1.74378e-07
106584500	LOC106584500	protein MON2 homolog	38.1474	-2.0927	-4.0899	0.000631747
106604768	LOC106604768	nuclear factor NF-kappa-B p105 subunit-like	931.233	1.75712	4.66704	5.48039e-05
106609356	LOC106609356	endoplasmin-like	3381.97	3.85012	17.9339	1.48903e-69
106593428	LOC106593428	mitogen-activated protein kinase kinase kinase 3-like	42.0686	2.72462	3.72112	0.00255082
100286646	tm187	Transmembrane protein 187	42.1941	-3.61179	-7.60053	1.16537e-12
106587624	LOC106587624	nuclear factor of activated T-cells, cytoplasmic 3-like	62.7351	1.98481	3.39039	0.00784963
106576070	LOC106576070	non-muscle caldesmon-like	3556.77	-1.80459	-3.85901	0.00153995
106584139	LOC106584139	UDP-N-acetylhexosamine pyrophosphorylase-like	679.241	1.95612	4.70497	4.6021e-05
106562344	LOC106562344	thrombospondin type-1 domain-containing protein 4-like	22.1102	-1.92639	-3.41125	0.00735529
106597444	LOC106597444	threonylcarbamoyladenosine tRNA methylthiotransferase-like	20.2791	-3.48823	-4.68247	5.10622e-05
106581741	LOC106581741	interleukin-10 receptor subunit beta-like	405.716	3.14909	9.95431	1.52291e-21
106589388	LOC106589388	AMSH-like protease	79.2935	1.90583	3.56186	0.00444965
106589512	LOC106589512	protein Tob1-like	406.048	1.50523	5.98595	5.7535e-08
106603818	LOC106603818	trans-Golgi network integral membrane protein 1-like	1183.71	-1.33068	-3.46698	0.00612688
106613513	LOC106613513	transcription factor HES-1-like	559.604	2.0979	12.6794	7.403e-35
106566149	LOC106566149	methionine--tRNA ligase, cytoplasmic-like	1118.53	1.63339	3.95782	0.00105851
106572161	LOC106572161	kazrin-like	143.47	-1.96502	-5.19286	4.3794e-06
106601730	LOC106601730	cerebellar degeneration-related protein 2-like	29.481	2.36587	4.351	0.000218368
106583134	LOC106583134	matrix-remodeling-associated protein 8-like	6242.99	-2.41671	-10.8648	1.22903e-25
106568392	LOC106568392	ras-GEF domain-containing family member 1B-B-like	1081.17	-2.39915	-5.10906	6.70305e-06
106569887	LOC106569887	GTP-binding protein Rit1-like	191.905	-1.71186	-4.73603	3.99502e-05
100195467	erg19	Diphosphomevalonate decarboxylase	971.004	-2.02461	-5.91084	8.89759e-08
106561656	LOC106561656	dedicator of cytokinesis protein 1-like	21.6342	-2.74482	-4.53738	9.76321e-05
100196367	LOC100196367	mitogen-activated protein kinase kinase kinase kinase 4	569.276	-1.64996	-7.26655	1.3517e-11
106574112	LOC106574112	PI-PLC X domain-containing protein 1-like	95.1627	3.01179	7.46692	3.1464e-12
106574104	LOC106574104	B-cell lymphoma 6 protein-like	163.75	2.56463	8.1673	1.42106e-14
106572928	LOC106572928	peroxidasin-like	86.9205	-3.16995	-5.47813	9.99301e-07
106593992	LOC106593992	fibrillin-1-like	5.0718	5.39759	4.52706	0.000102117
106578347	LOC106578347	uncharacterized LOC106578347	22.5363	-3.68929	-7.88502	1.32561e-13
106608776	LOC106608776	E3 ubiquitin-protein ligase KEG-like	2933.63	2.6391	7.2795	1.23293e-11
106590027	LOC106590027	neuropilin-1a-like	91.2275	-2.06899	-4.93632	1.557e-05
106584006	LOC106584006	kinesin-associated protein 3-like	322.181	-2.48139	-8.01474	4.79982e-14
106607531	LOC106607531	uncharacterized LOC106607531	7.46429	6.06937	4.35487	0.000214968
106610434	LOC106610434	semaphorin-4F-like	10.6874	4.69583	4.17466	0.000450887
106581370	LOC106581370	uncharacterized LOC106581370	18.435	2.77357	4.25759	0.000322876
106601018	LOC106601018	heat shock 70 kDa protein-like	3860.32	4.33207	13.2745	3.43684e-38
106605166	LOC106605166	persulfide dioxygenase ETHE1, mitochondrial-like	14.9625	-3.06033	-4.03056	0.000799424
100195778	ptgr2	prostaglandin reductase 2	159.042	-1.54595	-3.52326	0.00507454
106566363	LOC106566363	adenosylhomocysteinase 2-like	31.9257	-1.90298	-3.39717	0.00769299
106574353	LOC106574353	uncharacterized LOC106574353	4.15527	4.29117	3.7587	0.00223027
106564393	LOC106564393	uncharacterized LOC106564393	7.70957	3.38556	3.47991	0.00587649
106606865	ubtf	upstream binding transcription factor, RNA polymerase I	964.111	2.63858	16.0593	8.45872e-56
106604750	LOC106604750	ensconsin-like	257.104	-2.5392	-9.3643	4.36707e-19
106583670	LOC106583670	nuclear factor of activated T-cells, cytoplasmic 2-like	4.51458	5.31687	4.07465	0.000671171
106607565	LOC106607565	rho-related GTP-binding protein RhoB-like	407.006	-2.24969	-9.03593	8.76062e-18
106563271	LOC106563271	zinc finger protein 618-like	74.0269	-1.70783	-3.34716	0.00903947
106573570	LOC106573570	tubulin polymerization-promoting protein-like	89.6993	2.76529	7.98327	6.15476e-14
106571519	LOC106571519	probable E3 ubiquitin-protein ligase RNF217	14.0941	-3.57882	-3.51866	0.00515347
106569835	LOC106569835	MAP kinase-interacting serine/threonine-protein kinase 2-like	2364.97	3.786	16.7979	4.81502e-61
106578954	LOC106578954	phosphatidylinositol 3,4,5-trisphosphate 3-phosphatase and dual-specificity protein phosphatase PTEN	623.999	1.53418	4.7374	3.9724e-05
100195312	sqstm	Sequestosome-1	10054.7	4.33281	18.1623	2.50723e-71
100195011	ylat1	Y+L amino acid transporter 1	8.53577	3.9245	3.88164	0.00141396
106600959	LOC106600959	uncharacterized LOC106600959	16.5938	7.88475	6.1786	1.81598e-08
106613705	LOC106613705	potassium channel subfamily K member 1-like	139.739	2.98958	9.58637	5.39093e-20
100196280	vamp5	vesicle-associated membrane protein 5	13.4925	4.85168	4.24745	0.000336439
106577795	LOC106577795	LIM domain-containing protein ajuba-like	613.039	2.1512	8.14783	1.6615e-14
106577796	LOC106577796	embryonal Fyn-associated substrate-like	356.295	1.51866	3.47704	0.00593222
100136384	ahr2d	aryl hydrocarbon receptor 2 delta	510.559	-2.10176	-4.50446	0.000112789
106577134	LOC106577134	TBC1 domain family member 12-like	163.035	-2.1982	-5.01915	1.0393e-05
106587295	LOC106587295	alanine aminotransferase 2-like	161.646	-2.23444	-6.87269	2.11096e-10
106576776	LOC106576776	type I inositol 1,4,5-trisphosphate 5-phosphatase-like	243.661	-1.60671	-5.25721	3.16379e-06
106610327	LOC106610327	uncharacterized LOC106610327	266.672	1.71801	4.8693	2.14772e-05
106563583	LOC106563583	MAP7 domain-containing protein 2-like	8.71519	4.6202	4.97859	1.26539e-05
106580516	LOC106580516	ATP-binding cassette sub-family B member 9-like	796.639	1.31694	5.16016	5.17695e-06
106594952	LOC106594952	uncharacterized LOC106594952	35.9283	3.37495	7.15245	3.05278e-11
106581890	LOC106581890	major histocompatibility complex class I-related gene protein-like	54.914	6.228	9.34253	5.34948e-19
106581934	LOC106581934	protein FAM171B-like	833.701	3.16138	14.7646	3.33219e-47
106580128	LOC106580128	PHD finger protein 19-like	37.7993	-2.50803	-3.35835	0.00871319
106560540	fam129a	family with sequence similarity 129 member A	2.79617	-5.51853	-3.58873	0.00405979
106589831	LOC106589831	serine protease HTRA2, mitochondrial-like	1110.1	2.25806	8.88214	3.43453e-17
106602550	LOC106602550	uncharacterized LOC106602550	340.407	1.42943	3.38646	0.00795312
106565396	LOC106565396	tribbles homolog 2-like	6714.7	5.51933	24.462	2.81004e-129
106567553	LOC106567553	tumor necrosis factor receptor superfamily member 10A-like	1584.81	1.89021	8.17994	1.28369e-14
106606868	LOC106606868	GTPase IMAP family member 8-like	243.735	1.78882	4.77212	3.38733e-05
106613664	LOC106613664	ankyrin repeat domain-containing protein 13C-like	10.2032	-2.65747	-3.414	0.00729031
106577998	LOC106577998	protein NDRG2-like	78.1724	-2.53514	-7.04338	6.5444e-11
106585879	ydjc	YdjC homolog (bacterial)	232.414	2.09262	6.70396	6.52057e-10
106594097	LOC106594097	zinc finger protein 135-like	147.319	1.68725	5.21411	3.92242e-06
106609889	LOC106609889	sialic acid synthase-like	161.547	-1.7	-3.94806	0.00109835
106575328	LOC106575328	autophagy-related protein 9A-like	354.128	2.90851	14.8579	8.45497e-48
106571055	LOC106571055	armadillo repeat-containing protein 1-like	59.8103	-2.53509	-4.76005	3.58327e-05
106566949	LOC106566949	agrin-like	28.9401	-3.09486	-6.01579	4.82195e-08
106597416	LOC106597416	heat shock 70 kDa protein 4L-like	159.152	1.92038	4.61145	7.03687e-05
106593218	LOC106593218	suppressor of cytokine signaling 1-like	51.6009	4.53031	9.2603	1.14317e-18
106593219	LOC106593219	Golgi apparatus membrane protein TVP23 homolog A-like	8.29912	4.96475	4.63778	6.24625e-05
106560452	col24a1	collagen type XXIV alpha 1 chain	23.6979	-2.44202	-3.65747	0.00320766
106566426	LOC106566426	kinesin-like protein KIF3B	83.9331	-2.27424	-6.52163	2.13534e-09
106562779	LOC106562779	secretory carrier-associated membrane protein 2-like	621.214	1.38349	4.17096	0.000456916
106593134	LOC106593134	protein NLRC3-like	132.994	1.7846	5.25082	3.26999e-06
106567959	LOC106567959	fibroblast growth factor receptor 1-A-like	807.864	1.27803	3.65194	0.00327014
106568345	LOC106568345	arrestin domain-containing protein 3-like	421.067	3.99174	16.2154	6.89214e-57
100380419	mov10	helicase MOV-10	2008.01	1.41354	3.84661	0.00161328
106561274	LOC106561274	protein BANP-like	59.9511	-1.96274	-3.96326	0.00103685
106561182	LOC106561182	uncharacterized LOC106561182	16210.6	2.95055	9.64685	3.05597e-20
106605200	tmem106b	transmembrane protein 106B	38.4104	-2.15055	-3.69675	0.00278368
106561882	LOC106561882	MAM domain-containing glycosylphosphatidylinositol anchor protein 1-like	194.582	-1.8413	-6.70218	6.59277e-10
106568987	LOC106568987	volume-regulated anion channel subunit LRRC8D-like	516.157	3.2673	19.4585	7.83657e-82
106589623	cdc42ep4	CDC42 effector protein 4	224.807	1.39938	3.63041	0.00352004
106584490	LOC106584490	cyclin-dependent kinase inhibitor 1B-like	1170.59	1.59833	5.48184	9.80976e-07
106610873	LOC106610873	uncharacterized LOC106610873	65.6832	-2.48552	-5.89454	9.78326e-08
106606532	slc18a2	solute carrier family 18 member A2	105.961	-2.87442	-5.27569	2.88265e-06
106568470	LOC106568470	mothers against decapentaplegic homolog 7-like	65.0212	1.81393	4.03966	0.000770823
106568458	LOC106568458	Krueppel-like factor 4	654.399	3.52246	12.3925	2.65047e-33
106574847	LOC106574847	neurobeachin-like protein 1	124.917	2.09134	4.7174	4.34809e-05
100196180	cidec	Cell death activator CIDE-3	449.311	4.51073	8.70035	1.66882e-16
106599333	LOC106599333	protein canopy-1-like	645.164	2.52019	11.1232	7.36828e-27
106580371	LOC106580371	rho guanine nucleotide exchange factor 2-like	1222.85	1.87701	6.97505	1.04821e-10
106587744	LOC106587744	uncharacterized LOC106587744	94.1604	1.78659	3.43174	0.00687567
106567212	LOC106567212	protein SOGA1-like	16.2802	2.63824	3.43193	0.00687476
106587648	LOC106587648	uncharacterized LOC106587648	24.1496	-3.63836	-5.43166	1.28624e-06
106587646	LOC106587646	tripartite motif-containing protein 16-like	143.45	2.93543	9.97902	1.19558e-21
106587234	LOC106587234	lysyl oxidase homolog 1-like	41.6711	-2.43006	-3.60504	0.00383067
106587233	LOC106587233	UPF0583 protein C15orf59 homolog	15.5264	4.37814	5.494	9.19148e-07
106607733	LOC106607733	laminin subunit alpha-4-like	1638.89	-1.656	-3.83509	0.00168484
100194603	LOC100194603	si:dkey-15j16.2-like	546.517	-1.41505	-3.39706	0.00769459
106596909	LOC106596909	transcription factor SOX-4-like	639.598	2.16284	3.62199	0.00362583
106575240	LOC106575240	matrix-remodeling-associated protein 5-like	107.856	-3.49234	-5.06701	8.24779e-06
106563129	LOC106563129	syntaxin-binding protein 1-like	18.3518	-3.65863	-5.42596	1.32307e-06
106584876	LOC106584876	uncharacterized LOC106584876	36.2344	-3.30441	-8.46885	1.19017e-15
100286513	hacd3	3-hydroxyacyl-CoA dehydratase 3	95.5828	2.52445	4.64111	6.15811e-05
106609643	LOC106609643	protein piccolo-like	27.3936	6.87051	6.61467	1.16765e-09
106610285	LOC106610285	probable E3 ubiquitin-protein ligase HERC3	6090.57	5.4573	28.2649	1.31171e-172
106610977	dhrs7	dehydrogenase/reductase 7	122.494	-1.76355	-5.21557	3.89583e-06
106566111	LOC106566111	protein slowmo homolog 2-like	303.879	5.37078	9.94128	1.73206e-21
106609132	LOC106609132	interferon regulatory factor 5-like	44.7866	2.77374	6.23593	1.27899e-08
106578066	LOC106578066	protein BTG3-like	1085.82	2.87415	9.77057	9.20766e-21
106589527	LOC106589527	nuclear factor interleukin-3-regulated protein-like	124.198	2.51753	7.18739	2.38438e-11
106589595	LOC106589595	protein Wiz-like	126.791	1.75672	3.61742	0.00367452
106568516	stbd1	starch binding domain 1	37.3086	2.349	4.21783	0.000379935
106612187	LOC106612187	caskin-2-like	50.5307	-1.85623	-3.74501	0.00234081
106612180	LOC106612180	ras-related protein Rab-40B-like	116.752	-2.4212	-7.38646	5.68269e-12
100136919	tap2a1	transport-associated protein 2A	45.7413	2.18712	5.28646	2.73185e-06
106583865	LOC106583865	peroxisome proliferator-activated receptor gamma-like	1281.55	2.1602	9.54845	7.70585e-20
106582336	LOC106582336	ETS translocation variant 5-like	838.316	2.47696	10.2209	1.04523e-22
106585155	cssa24h9orf3	chromosome ssa24 open reading frame, human C9orf3	418.902	2.27705	8.97079	1.5709e-17
106562132	LOC106562132	neuronal acetylcholine receptor subunit alpha-5-like	103.448	2.37187	8.69039	1.82018e-16
106562151	LOC106562151	tight junction protein ZO-1-like	3644.72	-1.74452	-5.33621	2.11878e-06
106569228	LOC106569228	cysteine-rich secretory protein LCCL domain-containing 1-like	105.58	-1.76862	-3.82204	0.001766
106567979	adora2b	adenosine A2b receptor	1950.11	2.83616	14.4831	1.99764e-45
106566099	LOC106566099	radical S-adenosyl methionine domain-containing protein 2-like	3682.11	7.41911	42.2164	0
106565624	LOC106565624	uncharacterized LOC106565624	230.794	1.46147	3.82423	0.00175165
106577867	LOC106577867	uncharacterized LOC106577867	4.94241	3.75985	3.40417	0.00752269
106609105	LOC106609105	serine/threonine-protein kinase pim-3	269.499	1.88556	7.1856	2.41166e-11
106572737	LOC106572737	mitogen-activated protein kinase 14A-like	279.89	-2.79415	-3.40786	0.00743359
106602556	LOC106602556	protocadherin Fat 1-like	328.889	-1.79875	-5.26471	3.04505e-06
106602558	LOC106602558	NACHT, LRR and PYD domains-containing protein 3-like	851.811	2.39815	9.51941	1.01305e-19
106576261	LOC106576261	ubl carboxyl-terminal hydrolase 18-like	509.705	2.5888	12.9467	2.44715e-36
106605457	LOC106605457	zinc transporter ZIP1-like	1101.69	-1.62626	-3.95588	0.0010653
106571312	LOC106571312	S-adenosylmethionine decarboxylase proenzyme-like	1525.89	-1.50963	-5.97889	5.99133e-08
106571319	LOC106571319	laminin subunit alpha-4-like	23.4894	-2.65958	-4.89064	1.93934e-05
106570562	LOC106570562	uncharacterized LOC106570562	12.0284	4.15094	4.5554	9.02014e-05
106570561	LOC106570561	zinc finger and BTB domain-containing protein 10-like	160.204	1.89172	3.35377	0.0088418
106588087	LOC106588087	uncharacterized LOC106588087	5000.08	2.99475	16.5663	2.27104e-59
106592097	LOC106592097	DDB1- and CUL4-associated factor 15-like	28.5655	-2.39188	-3.35442	0.00882349
106586912	LOC106586912	integrin alpha-V-like	1687.68	-1.81884	-4.77902	3.27739e-05
106607190	LOC106607190	ADP-ribosylation factor-like protein 4D	405.659	2.34253	10.8557	1.35475e-25
106586254	LOC106586254	caspase-8-like	653.475	2.30876	9.90254	2.53653e-21
106586257	LOC106586257	G-protein coupled receptor 1-like	195.016	-1.91132	-6.27101	1.03416e-08
106590246	LOC106590246	patched domain-containing protein 3-like	62.7611	4.23921	10.1783	1.60994e-22
106590304	LOC106590304	UPF0061 protein Pfl01_0444-like	86.6157	-1.73495	-3.76991	0.00213989
106590296	LOC106590296	patched domain-containing protein 3-like	26.2878	4.64569	7.42893	4.16483e-12
106584688	LOC106584688	endothelin-2-like	8.83063	6.17418	4.13132	0.000536155
106583030	LOC106583030	membrane-associated guanylate kinase, WW and PDZ domain-containing protein 1-like	115.222	-3.58423	-9.53933	8.39663e-20
106569297	LOC106569297	transcription factor SOX-4-like	215.339	-2.1578	-4.88813	1.96361e-05
106589224	LOC106589224	leucine-rich repeat-containing protein 18-like	12.4772	3.66717	3.94023	0.00113162
106589223	LOC106589223	uncharacterized LOC106589223	21.4174	5.06719	4.67645	5.24475e-05
100195622	cj072	CJ072 protein	661.563	2.13163	6.28281	9.63576e-09
100195800	cj058	CJ058 protein	99.9708	-2.05592	-4.83556	2.51439e-05
106580420	LOC106580420	single-stranded DNA-binding protein 2	262.731	-2.65833	-5.0146	1.06307e-05
106580421	LOC106580421	arrestin domain-containing protein 3-like	470.138	-1.7467	-4.17619	0.000448586
106603251	LOC106603251	protocadherin alpha-C2-like	634.328	-1.69875	-7.926	9.63405e-14
106603249	LOC106603249	protocadherin gamma-C5-like	2707.94	-1.68354	-5.75156	2.21604e-07
106570323	LOC106570323	ATP-binding cassette sub-family F member 1-like	347.668	1.62522	3.88553	0.00139429
106572957	LOC106572957	transketolase-like	917.452	-1.77264	-5.12824	6.08873e-06
106580125	med27	mediator complex subunit 27	173.613	-1.70389	-5.82749	1.443e-07
106574631	LOC106574631	testis-specific gene 10 protein-like	13.7425	5.90162	5.27667	2.87171e-06
100380298	nfkb2	nuclear factor of kappa light polypeptide gene enhancer in B-cells 2, p49/p100	1675.73	2.69005	10.7372	4.81393e-25
106599095	LOC106599095	E3 ubiquitin/ISG15 ligase TRIM25-like	116.044	4.42174	11.7868	3.81649e-30
106568644	tmeff1	transmembrane protein with EGF like and two follistatin like domains 1	391.54	-1.83261	-4.75484	3.6673e-05
106574791	LOC106574791	fibronectin-like	1064.43	-2.71538	-4.7121	4.45117e-05
106586517	tnfsf11	tumor necrosis factor superfamily member 11	782.207	4.50383	14.4572	2.87488e-45
106609206	LOC106609206	synaptophysin-like protein 1	180.378	-1.47503	-3.37968	0.00813096
106609207	LOC106609207	nicotinamide phosphoribosyltransferase-like	2481.35	1.79968	6.04843	3.9607e-08
106590949	LOC106590949	interferon a3-like	142.385	11.6302	11.3031	9.84368e-28
106578420	LOC106578420	ankyrin repeat domain-containing protein 33B-like	21.2288	5.62336	7.63681	8.89872e-13
106598143	LOC106598143	acyl-CoA-binding domain-containing protein 5-like	228.638	2.42275	12.8828	5.50681e-36
106560842	LOC106560842	transcription cofactor vestigial-like protein 2	920.307	2.10255	5.46758	1.05925e-06
106562902	LOC106562902	uncharacterized LOC106562902	104.978	2.88174	9.43268	2.30598e-19
106606992	LOC106606992	envoplakin-like	25.1413	2.23094	4.57943	8.11816e-05
106613685	LOC106613685	calreticulin-like	5491.27	2.73918	17.8162	1.2092e-68
106613686	LOC106613686	Krueppel-like factor 2	4039.6	1.42661	5.29528	2.60682e-06
106586715	LOC106586715	uncharacterized LOC106586715	553.118	2.37402	11.6349	2.22796e-29
106607316	LOC106607316	tubulin gamma-1 chain	168.53	-2.13521	-5.87384	1.10106e-07
106580952	LOC106580952	39S ribosomal protein L44, mitochondrial-like	104.785	1.67962	3.44034	0.00668965
106579093	LOC106579093	squalene monooxygenase-like	1920.25	-1.90361	-5.82277	1.48102e-07
106579133	LOC106579133	uncharacterized LOC106579133	547.58	3.31976	11.2414	1.97687e-27
106600643	sez6l2	seizure related 6 homolog like 2	76.229	-1.82312	-4.83396	2.53304e-05
106585218	LOC106585218	calmodulin-regulated spectrin-associated protein 1-B-like	406.782	2.05462	5.33549	2.12543e-06
106565091	LOC106565091	zinc finger protein 62 homolog	51.5986	2.09225	5.92471	8.21048e-08
106583207	LOC106583207	fibroleukin-like	6.28054	4.13745	3.41428	0.0072843
106605901	adar	adenosine deaminase, RNA specific	2266.25	1.34523	4.96308	1.36457e-05
106571238	LOC106571238	transcription factor SOX-11-like	240.538	3.63417	11.7389	6.66455e-30
106571256	LOC106571256	kinase D-interacting substrate of 220 kDa-like	177.076	-1.67477	-3.34336	0.00915522
106600418	LOC106600418	lipid phosphate phosphohydrolase 3-like	347.551	3.19188	13.7139	9.44247e-41
106586215	LOC106586215	presenilin-2-like	520.457	1.27612	3.3369	0.00933376
106586244	LOC106586244	protein jagged-1b-like	701.042	1.60124	5.00088	1.13712e-05
106567592	LOC106567592	protein FAM168A-like	214.032	-2.18115	-6.80715	3.2808e-10
106575714	LOC106575714	PTB domain-containing engulfment adapter protein 1-like	22.0017	-2.96699	-3.33833	0.00929144
106601679	LOC106601679	translation initiation factor IF-2-like	65.0652	2.30599	5.21758	3.86125e-06
106562760	LOC106562760	nipped-B-like protein B	48.8074	2.53368	3.81484	0.00181441
106561860	LOC106561860	von Willebrand factor-like	36.8832	-4.54009	-7.97748	6.43551e-14
106579795	LOC106579795	uncharacterized LOC106579795	26.9361	-3.33093	-3.31587	0.00996678
106571841	LOC106571841	uncharacterized LOC106571841	6.15121	-4.67395	-3.59261	0.00400329
106613954	LOC106613954	leucine-rich repeat-containing protein 52-like	14.6972	3.01134	4.30443	0.000266262
106587413	LOC106587413	inactive serine/threonine-protein kinase VRK3-like	251.772	1.42571	3.3252	0.0096812
106567900	LOC106567900	schwannomin-interacting protein 1-like	548.013	1.69185	4.2183	0.000379245
106567897	LOC106567897	chromatin complexes subunit BAP18-like	96.7214	1.68303	4.46434	0.000134473
106574005	LOC106574005	obscurin-like	44.3795	3.93352	7.26144	1.40287e-11
106582956	LOC106582956	28S ribosomal protein S16, mitochondrial-like	58.466	1.83241	3.88369	0.00140349
106574446	arhgef10	Rho guanine nucleotide exchange factor 10	954.364	-1.64175	-4.52308	0.000103901
100306837	glci1	Glucocorticoid-induced transcript 1 protein	126.341	1.7546	4.23175	0.000358923
106565525	LOC106565525	uncharacterized LOC106565525	10.6581	6.05386	5.11097	6.64804e-06
106565527	LOC106565527	uncharacterized LOC106565527	139.202	1.79241	4.13796	0.000522266
106582698	LOC106582698	DCC-interacting protein 13-alpha-like	56.7151	-2.76896	-5.48923	9.43534e-07
106595796	LOC106595796	probable serine/threonine-protein kinase GCN2	44.5808	3.56804	8.44775	1.42132e-15
106595807	LOC106595807	eukaryotic translation initiation factor 2-alpha kinase 3-like	56.3546	3.26792	7.01181	8.12957e-11
106599499	LOC106599499	ribose-5-phosphate isomerase-like	226.279	-1.7441	-5.60777	4.93201e-07
106590744	LOC106590744	glycerol-3-phosphate dehydrogenase 1-like protein	87.7245	2.38729	5.62025	4.60823e-07
106562097	LOC106562097	synaptic vesicle membrane protein VAT-1 homolog-like	56.0119	2.93907	6.73681	5.26769e-10
106611136	LOC106611136	ornithine decarboxylase 1-like	354.925	1.69291	4.61983	6.77752e-05
100136541	LOC100136541	ISG15-like protein	7827.77	7.66095	37.1804	9.93868e-299
106613072	LOC106613072	serpin H1-like	701.871	1.59042	6.29195	9.12219e-09
106613070	LOC106613070	heat shock 70 kDa protein 13-like	278.935	2.61196	11.0366	1.90894e-26
106571722	LOC106571722	protein sel-1 homolog 1-like	78.0055	2.28303	6.39238	4.85564e-09
106571688	LOC106571688	protein sel-1 homolog 1-like	1401.34	1.80135	11.5445	6.26102e-29
100380480	gp132	Probable G-protein coupled receptor 132	54.2904	3.02267	4.47651	0.000127452
106609653	LOC106609653	poly [ADP-ribose] polymerase 11-like	1433.01	4.24754	19.7313	3.88095e-84
106579707	LOC106579707	kelch repeat and BTB domain-containing protein 2-like	333.912	1.67887	4.75823	3.61329e-05
106583121	LOC106583121	ethanolamine kinase 1-like	169.075	-1.46348	-3.41664	0.00722883
106597452	LOC106597452	E3 ubiquitin/ISG15 ligase TRIM25-like	156.798	4.0574	9.86113	3.80497e-21
106597453	LOC106597453	uncharacterized LOC106597453	96.6268	4.8227	10.263	6.84823e-23
106588856	LOC106588856	non-syndromic hearing impairment protein 5-like	353.132	1.82728	3.52083	0.00511699
106565526	LOC106565526	glycoprotein-N-acetylgalactosamine 3-beta-galactosyltransferase 1-B-like	1175.84	1.44741	7.59576	1.20824e-12
106569858	LOC106569858	E3 ubiquitin-protein ligase pellino homolog 1-like	291.005	2.43081	10.7421	4.56945e-25
106560852	LOC106560852	copine-2-like	24.6721	-2.86282	-5.37885	1.69293e-06
106566663	LOC106566663	NACHT, LRR and PYD domains-containing protein 3-like	72.6212	-1.80876	-3.71324	0.00262139
106570977	LOC106570977	tripartite motif-containing protein 16-like	317.195	3.00561	9.34612	5.17623e-19
106583634	LOC106583634	copine-9-like	16.86	5.09519	5.23976	3.45611e-06
100194959	fut11	fucosyltransferase 11	1303.84	-2.07546	-5.70637	2.86175e-07
106612198	LOC106612198	uncharacterized LOC106612198	100.137	2.15426	4.50803	0.000111007
106608758	LOC106608758	uncharacterized LOC106608758	2613.29	1.78701	7.21375	1.97709e-11
100380500	m3k8	Mitogen-activated protein kinase kinase kinase 8	31.5925	4.10739	8.86942	3.83953e-17
106581823	nr4a2	nuclear receptor subfamily 4 group A member 2	3.26601	5.30055	3.36862	0.00842893
106581818	galnt5	polypeptide N-acetylgalactosaminyltransferase 5	245.639	-1.85782	-4.2079	0.000395608
106583928	LOC106583928	protein cramped-like	152.848	1.52183	3.36512	0.00852467
106590560	LOC106590560	protein disulfide-isomerase A4-like	6030.59	2.50955	23.6463	8.22499e-121
106612959	LOC106612959	connector enhancer of kinase suppressor of ras 1-like	114.224	-1.60612	-3.3158	0.00996678
106584638	LOC106584638	tripartite motif-containing protein 16-like protein	141.924	4.47136	14.2763	3.81254e-44
106602632	LOC106602632	probable E3 ubiquitin-protein ligase HERC3	733.327	4.14445	24.3613	3.21079e-128
106602664	LOC106602664	T-cell ecto-ADP-ribosyltransferase 2-like	21466.3	-2.00396	-5.36865	1.78651e-06
106566331	LOC106566331	monocarboxylate transporter 1-like	431.7	-2.06334	-8.00772	5.07007e-14
106595851	LOC106595851	ribosomal protein S6 kinase alpha-6-like	22.4323	2.94069	4.11927	0.000562449
106598864	LOC106598864	angiomotin-like 2a	405.978	-1.82431	-7.98	6.3154e-14
106610281	LOC106610281	beta-1,3-N-acetylglucosaminyltransferase radical fringe-like	195.72	-1.74847	-5.03284	9.72201e-06
106576316	LOC106576316	PRKC apoptosis WT1 regulator protein-like	1400.87	-1.70736	-7.37238	6.29545e-12
106586235	LOC106586235	mitogen-activated protein kinase kinase kinase MLT-like	348.237	-1.61266	-4.84237	2.43633e-05
106563878	LOC106563878	tripartite motif-containing protein 3-like	59.7731	-1.97128	-4.17218	0.000454967
100380512	sox11	SRY-box 11	89.2432	2.27073	8.48131	1.07034e-15
106591692	LOC106591692	threonine aspartase 1-like	17.9605	-3.06468	-3.79363	0.00196143
106579751	LOC106579751	procollagen-lysine,2-oxoglutarate 5-dioxygenase 2-like	208.741	1.70205	4.73599	3.99502e-05
106562712	LOC106562712	Bardet-Biedl syndrome 4 protein homolog	125.503	1.96026	3.47127	0.00604366
106613794	LOC106613794	uncharacterized LOC106613794	233.114	1.95824	3.90884	0.00127753
106572531	LOC106572531	general receptor for phosphoinositides 1-associated scaffold protein-like	344.592	1.62611	4.70376	4.628e-05
106608848	LOC106608848	matrix metalloproteinase-14-like	1006.86	-2.16842	-6.17907	1.8115e-08
106569088	LOC106569088	sodium- and chloride-dependent glycine transporter 1-like	1308.04	1.48322	4.49196	0.000119079
106607154	LOC106607154	PRKCA-binding protein-like	11027.6	3.28692	17.1219	2.0438e-63
106607158	LOC106607158	phosphomannomutase 1-like	169.943	-2.41627	-9.82779	5.25461e-21
106607149	LOC106607149	cdc42 effector protein 1-like	12.6124	-3.39353	-3.58465	0.00411848
106568131	lhfpl2	lipoma HMGIC fusion partner-like 2	347.071	1.58953	3.80111	0.00190944
106580134	LOC106580134	myocyte-specific enhancer factor 2C-like	289.847	1.3967	3.98029	0.000971019
106563403	LOC106563403	dentin sialophosphoprotein-like	27.7411	-3.64349	-6.26639	1.06313e-08
106563402	LOC106563402	uncharacterized LOC106563402	4204.73	2.19088	3.79336	0.00196293
106574322	LOC106574322	5'-AMP-activated protein kinase subunit gamma-1-like	111.231	-1.98527	-4.14605	0.00050536
106584901	kremen1	kringle containing transmembrane protein 1	22.6569	2.65987	4.7073	4.55281e-05
106587867	LOC106587867	relaxin-3 receptor 1-like	12.1706	-5.17332	-6.73044	5.48111e-10
106563602	LOC106563602	SH3 and cysteine-rich domain-containing protein-like	312.088	1.65691	6.1139	2.6819e-08
106611189	dync1h1	dynein cytoplasmic 1 heavy chain 1	2908.44	-2.18083	-3.75411	0.00226634
106609595	LOC106609595	protein piccolo-like	18.7109	5.37338	5.11153	6.6306e-06
106581882	LOC106581882	U8 snoRNA-decapping enzyme-like	23.5624	-3.10333	-5.33404	2.14119e-06
106569224	LOC106569224	poly(ADP-ribose) glycohydrolase-like	848.671	1.63138	6.84528	2.53925e-10
106589368	myof	myoferlin	2046.66	-1.62214	-5.03484	9.63086e-06
106570787	LOC106570787	E3 ubiquitin-protein ligase RNF19A-like	534.159	1.604	5.22394	3.74206e-06
106602278	LOC106602278	E3 ubiquitin-protein ligase Topors-like	22.0041	2.10339	3.44517	0.0065886
100195768	nips2	NipSnap homolog 2	118.289	-2.16773	-4.38477	0.000189297
106601031	LOC106601031	coenzyme Q-binding protein COQ10 homolog, mitochondrial-like	319.529	3.10748	5.46534	1.07187e-06
106569340	wnt9a	Wnt family member 9A	174.18	2.42429	4.57735	8.19438e-05
106603672	vps26b	VPS26, retromer complex component B	492.04	2.14934	6.99968	8.85283e-11
106589862	LOC106589862	transmembrane protein 100-like	84.1854	2.51701	4.42613	0.000158829
106566965	LOC106566965	TAR DNA-binding protein 43-like	910.582	-1.52222	-5.0106	1.08344e-05
106565158	LOC106565158	ninjurin-1-like	1221.28	1.41063	3.58474	0.00411787
106605814	LOC106605814	integrin alpha-10-like	392.043	-1.58133	-4.45544	0.000139841
106565788	LOC106565788	rho GTPase-activating protein 39-like	131.55	3.21852	11.7973	3.37524e-30
106564813	LOC106564813	uncharacterized LOC106564813	109.523	3.79762	7.3436	7.768e-12
106599624	LOC106599624	1-phosphatidylinositol 4,5-bisphosphate phosphodiesterase beta-1-like	12.7184	3.25042	3.4965	0.0055471
106592862	LOC106592862	hyaluronan synthase 2-like	1186.31	2.14108	9.56751	6.42956e-20
106587146	LOC106587146	adhesion G-protein coupled receptor G5-like	169.251	1.60009	3.57872	0.00420478
106564535	LOC106564535	noggin-2-like	77.7158	-2.06879	-4.62564	6.61087e-05
106561784	LOC106561784	sorting nexin-18-like	31.0674	-3.25784	-5.53103	7.53181e-07
106613340	LOC106613340	THAP domain-containing protein 5-like	86.3291	1.71605	3.98928	0.000939887
106596465	LOC106596465	protocadherin alpha-4-like	132.137	-1.80318	-5.0435	9.23855e-06
106601123	snx8	sorting nexin 8	691.126	1.72161	7.91598	1.0419e-13
106601124	LOC106601124	protein tweety homolog 3-like	1527.59	1.51189	5.36748	1.79588e-06
106586222	LOC106586222	cytochrome b reductase 1-like	646.638	-1.48625	-3.48534	0.00576807
106586223	LOC106586223	calcium-binding mitochondrial carrier protein Aralar1-like	89.6021	1.82417	3.70096	0.00273969
106577921	mblac1	metallo-beta-lactamase domain containing 1	22.7756	-2.51956	-3.91456	0.00125131
106565298	LOC106565298	voltage-dependent calcium channel subunit alpha-2/delta-3-like	537.01	-1.61658	-5.12662	6.13672e-06
106597124	LOC106597124	apolipoprotein L3-like	34.9905	3.30617	3.77904	0.0020683
106597121	LOC106597121	up-regulator of cell proliferation-like	73.372	2.18986	5.04429	9.20404e-06
106606338	fbxl16	F-box and leucine rich repeat protein 16	16.5442	3.0832	4.40143	0.000176732
106611759	LOC106611759	forkhead box protein N3-like	9.32943	3.24549	3.50265	0.00543426
106591119	LOC106591119	myosin heavy chain, fast skeletal muscle-like	9.58965	4.08983	3.82793	0.00172844
106611760	LOC106611760	atlastin-3-like	1596.19	-1.502	-5.13039	6.02612e-06
106568363	LOC106568363	short-chain specific acyl-CoA dehydrogenase, mitochondrial-like	105.464	-2.33587	-6.08294	3.22166e-08
106607232	LOC106607232	heat shock 70 kDa protein-like	5395.01	3.74565	12.1	9.30636e-32
100306871	cn37	2,3-cyclic-nucleotide 3-phosphodiesterase	6763.84	-1.42209	-3.82752	0.00173089
106570220	LOC106570220	CMP-N-acetylneuraminate-beta-galactosamide-alpha-2,3-sialyltransferase 1-like	119.475	2.75917	9.60426	4.54658e-20
106561145	LOC106561145	chromodomain-helicase-DNA-binding protein 2-like	1150.52	1.40995	5.10015	7.01089e-06
106575495	LOC106575495	uncharacterized LOC106575495	44.0047	4.38112	9.55111	7.51825e-20
106575378	LOC106575378	zinc finger protein 2-like	269.022	1.71939	4.12516	0.000549698
106585059	LOC106585059	clathrin heavy chain 1-like	338.012	-1.9651	-4.79327	3.06916e-05
106573711	LOC106573711	CMP-N-acetylneuraminate-beta-galactosamide-alpha-2,3-sialyltransferase 2-like	551.113	-3.00702	-8.65543	2.46799e-16
106573720	nlrc5	NLR family CARD domain containing 5	166.29	6.78982	13.8984	7.45994e-42
106589024	LOC106589024	RNA-binding protein 43-like	1108	3.45211	27.1729	1.52537e-159
106583798	LOC106583798	5-aminolevulinate synthase, nonspecific, mitochondrial-like	503.23	1.90251	4.37944	0.000193617
100286736	dus7	Dual specificity protein phosphatase 7	893.111	1.99115	5.96396	6.54056e-08
106609064	LOC106609064	insulin receptor substrate 2-B-like	365.516	2.33266	6.72961	5.50633e-10
106601523	mxra7	matrix remodeling associated 7	1569.77	-2.42329	-9.78923	7.6745e-21
106611052	LOC106611052	protein kinase C epsilon type-like	17.955	-2.41416	-4.31886	0.00025064
106596522	LOC106596522	dual specificity protein phosphatase 16-like	48.7095	2.37175	3.44474	0.00659637
100380445	dhrs3	Short-chain dehydrogenase/reductase 3	783.714	-2.70711	-4.03946	0.000771278
106566240	LOC106566240	CD97 antigen-like	221.452	1.6006	3.5059	0.00537513
106601905	LOC106601905	dexamethasone-induced Ras-related protein 1-like	28.1212	2.05328	3.82949	0.00171956
106573818	LOC106573818	calreticulin-like	25174.8	3.08312	29.0963	7.23835e-183
106566092	LOC106566092	uncharacterized LOC106566092	414.966	3.96611	17.6075	4.75233e-67
106601648	LOC106601648	nucleolar transcription factor 1-like	213.204	1.7571	5.02162	1.02677e-05
100195218	pnrc2	proline-rich nuclear receptor coactivator 2	1517.08	1.76507	5.8402	1.34077e-07
106597066	LOC106597066	uncharacterized LOC106597066	6.88941	4.0039	3.62196	0.00362583
106577624	LOC106577624	leucine rich adaptor protein 1-like	14.3814	2.80756	3.79503	0.00195125
100380352	clus	Clusterin	18788.2	-1.45892	-5.88488	1.03381e-07
106574020	LOC106574020	choline transporter-like protein 5-B	77.3311	-1.76586	-4.64392	6.07876e-05
106611758	LOC106611758	coiled-coil domain-containing protein 85B-like	587.499	-1.9261	-6.2888	9.2904e-09
106611757	fosl1	FOS like 1, AP-1 transcription factor subunit	2770.78	1.68306	4.46639	0.000133267
106584837	LOC106584837	semaphorin-7A-like	63.5476	-1.7763	-3.94133	0.00112672
106578011	LOC106578011	uncharacterized LOC106578011	1001.28	1.86941	10.1378	2.42799e-22
106571899	LOC106571899	protein Wnt-7a-like	189.164	2.42284	11.6453	1.97696e-29
106610402	LOC106610402	uncharacterized LOC106610402	12.7648	6.93133	6.54349	1.85551e-09
106573483	LOC106573483	uncharacterized LOC106573483	5281.97	6.87105	28.8049	2.99314e-179
106573469	LOC106573469	RNA polymerase II elongation factor ELL2-like	2906.04	1.70243	7.06623	5.5907e-11
106573467	LOC106573467	semaphorin-4B-like	25.015	3.19027	6.01706	4.79098e-08
106602294	LOC106602294	lymphoid enhancer-binding factor 1-like	54.8093	1.6961	3.49458	0.0055838
106575113	app	amyloid beta precursor protein	2588.56	-1.49354	-3.32233	0.00977208
106575107	LOC106575107	N-acetyllactosaminide beta-1,3-N-acetylglucosaminyltransferase 4-like	135.562	-1.57686	-3.61543	0.00369967
106568523	taf1c	TATA-box binding protein associated factor, RNA polymerase I subunit C	166.891	2.62605	8.23011	8.59338e-15
106575469	LOC106575469	uncharacterized LOC106575469	17.914	5.04718	4.93958	1.53275e-05
106572191	LOC106572191	angiopoietin-related protein 7-like	17.3677	-6.05812	-3.91356	0.00125524
106584676	LOC106584676	tripartite motif-containing protein 16-like	1480.76	3.01568	19.4123	1.89654e-81
106589281	LOC106589281	retinal cone rhodopsin-sensitive cGMP 3',5'-cyclic phosphodiesterase subunit gamma-like	5.24336	5.33767	3.75623	0.00224825
106566136	LOC106566136	rho GTPase-activating protein 12-like	186.886	1.84163	4.06182	0.000706408
106573783	LOC106573783	minor histocompatibility protein HA-1-like	11.353	-2.53695	-3.40777	0.00743456
106561919	LOC106561919	uncharacterized LOC106561919	103.031	-2.24948	-4.74496	3.83697e-05
106570305	ntmt1	N-terminal Xaa-Pro-Lys N-methyltransferase 1	139.815	-1.79318	-5.25429	3.21259e-06
106602816	LOC106602816	transcription initiation factor TFIID subunit 6-like	63.7075	-2.32714	-4.67754	5.21881e-05
106593870	LOC106593870	tyrosine-protein phosphatase non-receptor type 3-like	78.4128	2.43524	5.08768	7.43603e-06
100196351	tsep	TsetseEP	595.314	3.57063	22.9611	6.35487e-114
106566745	LOC106566745	interferon regulatory factor 4-like	39.0596	9.09314	9.47975	1.47654e-19
106613121	LOC106613121	long-chain-fatty-acid--CoA ligase 3-like	854.162	-1.87861	-4.52984	0.000100876
106584112	LOC106584112	ubiquitin carboxyl-terminal hydrolase 46	53.1742	-2.01202	-4.12115	0.0005586
106609234	LOC106609234	cyclin-dependent kinase inhibitor 1B-like	3630.7	4.00801	14.8594	8.28622e-48
106612310	LOC106612310	RING finger protein 44-like	47.0956	-1.81916	-3.63385	0.0034795
106572629	LOC106572629	probable phospholipid-transporting ATPase IIA	229.431	-1.81164	-3.55916	0.00448986
106609308	LOC106609308	transmembrane and TPR repeat-containing protein 1-like	12.0795	3.43753	4.51876	0.000105914
106579879	LOC106579879	BCL2/adenovirus E1B 19 kDa protein-interacting protein 3-like	236.81	-2.03286	-7.99491	5.60872e-14
106581175	pitpnm3	PITPNM family member 3	36.0148	2.17766	4.42187	0.000161853
106583812	LOC106583812	uncharacterized LOC106583812	575.16	2.70931	19.4436	1.03686e-81
106567995	galnt10	polypeptide N-acetylgalactosaminyltransferase 10	150.18	-1.79576	-4.53344	9.93221e-05
106560226	LOC106560226	disabled homolog 1-like	7.1869	4.19568	4.1546	0.000487863
106569436	homez	homeobox and leucine zipper encoding	2081.62	1.84052	7.30197	1.0469e-11
106569437	rnf212b	ring finger protein 212B	195.62	1.60599	4.19269	0.000420443
106561578	LOC106561578	E3 ubiquitin/ISG15 ligase TRIM25-like	24.7522	8.18936	8.36332	2.88653e-15
106561577	LOC106561577	tripartite motif-containing protein 16-like	2249.99	3.75379	17.2899	1.16185e-64
106561576	LOC106561576	tripartite motif-containing protein 16-like	209.61	3.39036	12.9228	3.31581e-36
106561504	LOC106561504	tripartite motif-containing protein 47-like	449.627	4.46571	24.293	1.65327e-127
106577092	LOC106577092	interferon-induced protein with tetratricopeptide repeats 1-like	6.73723	5.20352	4.01942	0.000835413
106612001	LOC106612001	uncharacterized LOC106612001	82.755	-2.49148	-6.28678	9.39727e-09
106599165	LOC106599165	alpha-tocopherol transfer protein-like	441.527	2.63285	9.63175	3.51749e-20
106584393	LOC106584393	endophilin-A2-like	630.106	-3.45251	-7.276	1.26362e-11
106574913	LOC106574913	protocadherin-17-like	43.8047	2.52468	4.82969	2.58187e-05
106595930	LOC106595930	transcriptional regulator ATRX-like	95.1914	-1.66045	-3.7391	0.00239268
106581955	gpr161	G protein-coupled receptor 161	79.9129	2.1394	5.94567	7.26762e-08
100195648	cf190	CF190 protein	1078.98	1.86946	6.58469	1.41746e-09
100306763	eif2b5	eukaryotic translation initiation factor 2B subunit epsilon	473.82	1.50548	3.4577	0.00632214
106583339	LOC106583339	NGFI-A-binding protein 2-like	142.351	3.26414	9.99111	1.06205e-21
100286681	gpatch11	G-patch domain containing 11	935.493	2.02653	7.74946	3.76285e-13
106578962	LOC106578962	interferon-induced protein with tetratricopeptide repeats 5-like	135.591	4.96147	15.404	2.32888e-51
100196602	ap3m1	adaptor-related protein complex 3, mu 1 subunit	443.844	-2.08369	-8.50092	9.11899e-16
106573930	LOC106573930	growth arrest and DNA damage-inducible protein GADD45 beta-like	1120.42	2.74954	10.8431	1.55095e-25
106565851	LOC106565851	nicotinamide phosphoribosyltransferase-like	1880.32	4.05918	29.4964	6.41998e-188
106576484	LOC106576484	semaphorin-3aa-like	372.957	1.91108	8.49096	9.90131e-16
106576483	LOC106576483	hepatocyte growth factor-like	13.1432	-3.41586	-4.06417	0.000699682
106571448	LOC106571448	sodium-dependent multivitamin transporter-like	414.585	1.80307	5.76724	2.03405e-07
100380560	atf5	Cyclic AMP-dependent transcription factor ATF-5	4745.61	4.21025	21.4136	4.4107e-99
106579702	LOC106579702	uncharacterized protein KIAA0754-like	13.8921	-3.19474	-3.77605	0.00209227
106579685	LOC106579685	epithelial discoidin domain-containing receptor 1-like	56.2199	-2.81812	-4.20915	0.000393636
106587169	LOC106587169	secretogranin-3-like	11.2741	3.64578	4.60353	7.28008e-05
106587852	LOC106587852	reticulocalbin-1-like	295.45	1.51859	4.41557	0.000166149
106596567	LOC106596567	thioredoxin domain-containing protein 11-like	347.18	1.99002	8.37327	2.65739e-15
106569569	LOC106569569	zinc finger E-box-binding homeobox 1-like	25.3167	3.98509	6.51339	2.24742e-09
106580403	LOC106580403	serine/threonine-protein kinase PLK2-like	89.3842	-3.40947	-6.28682	9.39727e-09
106580411	LOC106580411	phosphatidylinositol 4-phosphate 5-kinase type-1 beta-like	106.575	-2.11076	-4.25448	0.000326927
106580419	LOC106580419	bacteriophage SPP1 adsorption protein YueB-like	11.5239	-3.32985	-3.72925	0.00247677
106583304	LOC106583304	RNA-binding motif, single-stranded-interacting protein 2-like	712.363	2.0549	8.79532	7.33273e-17
106581939	fundc1	FUN14 domain containing 1	266.6	1.50365	3.96324	0.00103685
106593391	LOC106593391	dysferlin-like	195.157	-1.95712	-6.40424	4.5047e-09
106562616	LOC106562616	probable DNA polymerase	35.108	-2.63777	-4.97189	1.30769e-05
106608946	LOC106608946	neurosecretory protein VGF-like	4360.95	2.64637	11.1096	8.5412e-27
106608508	LOC106608508	fatty acid-binding protein, intestinal-like	28.4212	-2.42786	-3.7885	0.00199668
106569067	LOC106569067	laminin subunit gamma-1-like	472.428	-2.41693	-8.14998	1.63349e-14
100380749	LOC100380749	hypoxia up-regulated protein 1	8829.15	2.91074	20.093	3.00125e-87
106609252	LOC106609252	apoptosis facilitator Bcl-2-like protein 14	1653.67	2.74255	13.2301	6.17321e-38
106609251	LOC106609251	ras association domain-containing protein 3-like	159.007	1.77081	4.85021	2.34984e-05
106564453	LOC106564453	beta-1,3-galactosyltransferase 2-like	45.4154	3.10939	6.25731	1.12457e-08
106564452	LOC106564452	zinc finger protein GLIS2-like	4656.63	2.96937	9.425	2.4787e-19
106605849	LOC106605849	uncharacterized LOC106605849	15.6562	5.04058	5.98983	5.63135e-08
100286445	bag3	BCL2-associated athanogene 3	277.198	1.59465	5.07893	7.76372e-06
106587513	LOC106587513	delta-like protein A	11.1065	5.68843	4.77895	3.27739e-05
106596233	LOC106596233	poly(ADP-ribose) glycohydrolase-like	303.612	3.79648	19.8058	9.03463e-85
106597319	LOC106597319	serine/threonine-protein kinase PRP4 homolog	58.4411	-1.93848	-3.31761	0.0099187
106568153	ap3b1	adaptor related protein complex 3 beta 1 subunit	617.646	-1.69876	-7.21147	2.00919e-11
106586832	LOC106586832	regulator of cell cycle RGCC-like	80.2083	7.02613	8.99865	1.22396e-17
106563187	LOC106563187	solute carrier family 35 member E4-like	899.337	2.58676	8.53449	6.89049e-16
106563193	LOC106563193	vitamin K-dependent gamma-carboxylase-like	529.118	-1.85468	-5.30877	2.43772e-06
106563184	LOC106563184	V-type proton ATPase 116 kDa subunit a isoform 2-like	33.8293	3.29882	6.70148	6.62078e-10
106612986	LOC106612986	tumor necrosis factor receptor superfamily member 19-like	49.6188	-3.33617	-6.72426	5.70578e-10
106567797	LOC106567797	rho guanine nucleotide exchange factor 9-like	10.406	4.06892	4.17519	0.000450327
106561298	LOC106561298	zinc finger protein 699-like	91.7164	2.08353	5.81767	1.52408e-07
106600657	LOC106600657	ferritin, middle subunit-like	186.202	1.82154	4.96342	1.36265e-05
106585248	LOC106585248	heme-binding protein 1-like	98.8879	-1.54612	-3.47594	0.00595419
106569155	LOC106569155	dual specificity protein phosphatase 22-B-like	188.015	-2.10138	-6.08916	3.10355e-08
106561285	LOC106561285	tripartite motif-containing protein 16-like	503.239	1.39756	3.64387	0.00335943
106589655	LOC106589655	rho-related GTP-binding protein RhoU-like	3586.46	-3.11927	-6.23835	1.26004e-08
106584072	LOC106584072	desmoplakin-like	13.0541	3.66245	4.27635	0.000299346
106584069	sirt5	sirtuin 5	119.186	-2.02211	-3.86155	0.00152663
106569579	lig1	DNA ligase 1	247.924	-2.03387	-3.65019	0.00329028
106568625	myc	v-myc avian myelocytomatosis viral oncogene homolog	1164.16	2.15444	12.9927	1.35103e-36
106573686	LOC106573686	uncharacterized LOC106573686	228.323	-2.04055	-8.60631	3.75518e-16
106570302	lrrc3b	leucine rich repeat containing 3B	302.995	2.0609	5.32288	2.26656e-06
106565944	LOC106565944	uncharacterized LOC106565944	3.38989	-5.2985	-3.56448	0.0044113
106599451	LOC106599451	brefeldin A-inhibited guanine nucleotide-exchange protein 1-like	239.759	-1.45272	-4.20282	0.000404031
106598954	LOC106598954	B-cell receptor CD22-like	41.2209	2.39268	4.8591	2.24989e-05
106566788	LOC106566788	uncharacterized LOC106566788	42.6564	2.36294	3.74282	0.00236024
106582793	LOC106582793	cell death activator CIDE-3-like	1768.56	3.45946	12.091	1.03499e-31
106596195	LOC106596195	heat shock 70 kDa protein	977.499	4.80574	9.63805	3.31887e-20
106582117	lrrc58	leucine rich repeat containing 58	227.152	2.1046	5.78469	1.84288e-07
106582122	LOC106582122	cell surface glycoprotein CD200 receptor 1-A-like	181.416	-2.48442	-5.77049	1.99699e-07
106588336	LOC106588336	vacuolar protein sorting-associated protein 45-like	93.7775	-1.9928	-5.26212	3.08583e-06
100195073	aldh9a1	aldehyde dehydrogenase 9 family member A1	301.168	-1.80619	-3.59872	0.00391721
106568155	LOC106568155	NAD(P) transhydrogenase, mitochondrial-like	101.247	-2.24778	-5.54863	6.83456e-07
106576849	LOC106576849	anthrax toxin receptor 1-like	875.901	-1.32778	-3.31731	0.00992601
106578385	LOC106578385	protein disulfide-isomerase A4-like	4043.73	2.62881	18.1996	1.28757e-71
106573062	LOC106573062	uncharacterized LOC106573062	14.3332	-3.99074	-4.67029	5.3994e-05
106601986	LOC106601986	glycogen [starch] synthase, muscle-like	46.2547	-2.20189	-3.47245	0.00601962
106587205	LOC106587205	myotubularin-related protein 13-like	202.638	-1.94479	-6.11716	2.62896e-08
106600901	LOC106600901	nuclear body protein SP140-like	2041.73	1.22295	4.53811	9.73227e-05
106608360	LOC106608360	protein FAM84A-like	37.1407	2.36482	3.43605	0.00678803
100380740	LOC100380740	perilipin-2	10427.2	5.0511	14.4694	2.41676e-45
106571795	LOC106571795	uncharacterized LOC106571795	48.7268	2.97059	3.60482	0.00383316
106584810	LOC106584810	EF-hand calcium-binding domain-containing protein 4A-like	86.3784	2.43078	6.45967	3.17838e-09
106603685	LOC106603685	tripartite motif-containing protein 16-like	2049.79	4.86294	34.524	1.23164e-257
106570167	LOC106570167	serine/threonine-protein kinase SBK1-like	28.2268	6.30685	7.71928	4.73599e-13
106570168	LOC106570168	interleukin-11-like	1550.88	2.96327	8.16369	1.46304e-14
106585901	LOC106585901	uncharacterized LOC106585901	1016.05	3.73618	12.1432	5.54493e-32
106577767	LOC106577767	interferon-induced very large GTPase 1-like	2040.66	3.40623	23.4108	2.04607e-118
106567872	LOC106567872	serrate RNA effector molecule homolog	328.01	2.09362	5.75625	2.16319e-07
106607052	LOC106607052	uncharacterized LOC106607052	28.7768	-2.97253	-6.33828	6.83867e-09
106577566	gpr78	G protein-coupled receptor 78	211.823	-2.00152	-5.45247	1.14865e-06
106596153	LOC106596153	CASP8 and FADD-like apoptosis regulator	102.247	2.3927	9.4186	2.6319e-19
106591596	LOC106591596	tripartite motif-containing protein 16-like	925.527	4.57888	29.0122	8.1119e-182
106583161	LOC106583161	sorting nexin-6-like	63.0499	-2.5498	-5.12468	6.19807e-06
106578113	LOC106578113	circularly permutated Ras protein 1-like	692.433	6.37857	21.3824	8.54812e-99
106578114	LOC106578114	oocyte zinc finger protein XlCOF6.1-like	168.173	5.01264	16.3813	4.65804e-58
106576986	LOC106576986	opioid growth factor receptor-like protein 1	49.4573	5.08485	7.77025	3.20094e-13
106588234	LOC106588234	zinc finger and BTB domain-containing protein 22-like	107.093	1.59975	3.86443	0.0015098
106592542	LOC106592542	homeobox protein OTX1-like	52.0237	1.79111	3.55741	0.00451699
106605718	LOC106605718	chromodomain-helicase-DNA-binding protein 4-like	102.929	-2.20209	-5.09584	7.14866e-06
100195230	rnd3	Rho-related GTP-binding protein RhoE	18.7733	2.78806	3.34865	0.00899791
106566113	LOC106566113	copine-5	10.3935	5.39378	6.19807	1.61228e-08
106606999	LOC106606999	ras-related protein Rap-2a-like	2.53423	5.01139	3.43518	0.00680844
106562526	LOC106562526	lactadherin-like	3219.24	-1.59698	-8.34876	3.25439e-15
106589714	LOC106589714	tetraspanin-1-like	3.70192	5.55997	4.07586	0.000668031
106613935	LOC106613935	kininogen-1-like	30.6636	-2.59962	-4.0928	0.000624775
106571300	LOC106571300	BTB/POZ domain-containing protein KCTD3-like	47.9069	-2.35457	-5.03235	9.7435e-06
106566762	traf2	TNF receptor associated factor 2	2954.41	2.04565	9.10475	4.72141e-18
100195092	ier2	immediate early response 2	622.674	1.68188	5.98456	5.79846e-08
106592462	LOC106592462	E3 ubiquitin-protein ligase TRIM39-like	134.47	10.2456	10.6175	1.71611e-24
106586314	LOC106586314	uncharacterized LOC106586314	156.778	3.44273	9.62545	3.731e-20
106581807	tank	TRAF family member associated NFKB activator	258.189	1.88122	4.61907	6.80019e-05
106580033	LOC106580033	glycine dehydrogenase (decarboxylating), mitochondrial-like	45.8374	-2.99319	-5.82786	1.44108e-07
106581804	ifih1	interferon induced with helicase C domain 1	3388.6	1.84883	10.2477	7.98422e-23
106609871	LOC106609871	zinc finger and SCAN domain-containing protein 21-like	18.4332	2.58075	4.25634	0.000324511
100194694	sqstm1	sequestosome 1	34438.8	2.73985	11.1102	8.49466e-27
106611594	cssa09h5orf45	MRN complex interacting protein	21.208	-3.65834	-6.62833	1.0693e-09
106608667	LOC106608667	PHD finger protein 23B-like	994.295	1.76318	5.54964	6.79803e-07
106595825	LOC106595825	tripartite motif-containing protein 16-like	308.327	4.67903	18.0483	1.92925e-70
106601139	LOC106601139	tubulin gamma-1 chain	380.872	-1.36674	-3.40019	0.00761819
106571435	LOC106571435	uncharacterized LOC106571435	707.286	3.06784	15.431	1.53837e-51
106571437	LOC106571437	uncharacterized LOC106571437	134.274	7.2867	11.7729	4.48912e-30
106610606	bre	brain and reproductive organ-expressed (TNFRSF1A modulator)	337.725	-1.71609	-6.4742	2.89332e-09
106599488	LOC106599488	presequence protease, mitochondrial-like	503.269	-1.48577	-5.30213	2.52105e-06
106564892	LOC106564892	uncharacterized LOC106564892	7794.92	2.4145	9.08894	5.45032e-18
106585785	LOC106585785	PHD finger protein 19-like	33.7262	-2.51995	-3.39555	0.00772832
106589529	LOC106589529	chromobox protein homolog 7-like	3390.81	1.6703	5.56228	6.33972e-07
100194543	hmgb1	high-mobility group box 1	1880.71	1.412	3.61962	0.00365148
106567085	kansl2	KAT8 regulatory NSL complex subunit 2	81.9402	3.03334	7.61759	1.0278e-12
106584227	rab42	RAB42, member RAS oncogene family	67.8014	3.39666	8.38974	2.31804e-15
106604416	LOC106604416	HRAS-like suppressor 3	46.3163	2.69264	5.94404	7.33245e-08
106604360	LOC106604360	coagulation factor VIII-like	47.521	-3.5832	-5.85638	1.21934e-07
106561706	LOC106561706	endoplasmin-like	17914.2	1.3809	3.70252	0.002726
106562667	LOC106562667	relaxin-3 receptor 1-like	12.6326	-6.63505	-5.3243	2.24993e-06
106575969	LOC106575969	polycomb protein SCMH1-like	105.723	1.977	3.44113	0.00667687
106611894	LOC106611894	zinc finger protein 782-like	326.818	1.43856	3.97636	0.000985697
106611891	LOC106611891	myeloid zinc finger 1-like	325.537	1.57346	3.56287	0.00443645
106564241	LOC106564241	uncharacterized LOC106564241	2.79637	4.64799	3.6814	0.00294337
106564240	LOC106564240	uncharacterized LOC106564240	21860	1.55011	4.38494	0.000189287
100195582	srk2	Tyrosine-protein kinase SRK2	9253.87	2.51119	19.4842	4.82847e-82
106583729	LOC106583729	microtubule-actin cross-linking factor 1, isoforms 1/2/3/5-like	335.162	2.96758	9.57664	5.89882e-20
100195260	optn	optineurin	2748.23	1.69825	4.82556	2.63331e-05
106578819	LOC106578819	uncharacterized LOC106578819	4.58807	5.85413	3.74518	0.00233981
106585425	dpp7	dipeptidyl peptidase 7	568.322	-1.41967	-4.66585	5.50499e-05
106566789	LOC106566789	uncharacterized LOC106566789	49.9728	2.2283	3.6556	0.00322814
100196748	LOC100196748	quinone oxidoreductase-like protein 1	48.6675	-2.10541	-4.69084	4.91487e-05
106612307	LOC106612307	uncharacterized LOC106612307	21.8608	3.703	5.82479	1.4645e-07
106568916	LOC106568916	rab effector MyRIP-like	519.644	-1.62909	-4.28509	0.000288872
106576235	LOC106576235	ADM2-like	1399.39	2.3598	7.41179	4.72438e-12
106596867	LOC106596867	uncharacterized LOC106596867	3666.82	2.33544	8.33295	3.70458e-15
100195211	pura2	Adenylosuccinate synthetase isozyme 2	885.442	-1.39175	-4.13194	0.000534843
106601609	LOC106601609	phospholipase DDHD1-like	359.893	1.89051	3.40745	0.00744191
106611847	LOC106611847	protocadherin alpha-8-like	26.7982	-2.33812	-4.91626	1.71451e-05
106611841	LOC106611841	protocadherin beta-15-like	47.0435	-2.36777	-6.17934	1.80934e-08
106568625	myc	v-myc avian myelocytomatosis viral oncogene homolog	114.37	1.93645	5.6104	4.86177e-07
106600581	LOC106600581	uncharacterized LOC106600581	71.8446	-2.07174	-3.75796	0.00223537
106596996	LOC106596996	activated CDC42 kinase 1-like	196.55	-1.42797	-3.76884	0.00214815
106583569	LOC106583569	cysteinyl leukotriene receptor 2-like	37.0915	-2.13277	-3.64648	0.00333312
106561987	LOC106561987	cadherin-5-like	3394.95	3.34582	17.6872	1.17713e-67
106561134	LOC106561134	protein BTG3-like	84.1156	2.1184	3.97548	0.000988854
106584596	celsr1	cadherin EGF LAG seven-pass G-type receptor 1	150.916	-2.31082	-7.38894	5.58899e-12
106569519	LOC106569519	endophilin-A2-like	193.912	-2.04621	-4.7011	4.68558e-05
106602865	LOC106602865	tripartite motif-containing protein 16-like	1491.84	2.65114	5.2788	2.8397e-06
106589342	LOC106589342	transcription factor Sox-9-A-like	1063.28	-4.35994	-8.44465	1.45831e-15
100194908	ub2r2	Ubiquitin-conjugating enzyme E2 R2	66.9307	-1.98007	-3.93476	0.00115598
106562676	LOC106562676	phosphatidylinositol transfer protein beta isoform-like	414.761	-1.56664	-5.7263	2.55648e-07
100195580	ca108	CA108 protein	243.198	1.58778	3.33089	0.00950225
100196087	rtp3	Receptor-transporting protein 3	2171.47	7.17211	30.4145	7.62613e-200
100195018	grn	Granulins	1615.52	-1.62256	-5.90587	9.15896e-08
106606554	LOC106606554	poly [ADP-ribose] polymerase 14-like	59.7919	2.65187	6.37583	5.3959e-09
100196655	hsp70-3	heat shock protein 70	20.3144	4.22699	4.77033	3.41528e-05
100196405	tri65	Tripartite motif-containing protein 65	65.2478	2.48617	5.75589	2.16586e-07
106591863	LOC106591863	E3 ubiquitin-protein ligase RNF216-like	239.316	2.42275	6.51221	2.26387e-09
106590963	LOC106590963	tripartite motif-containing protein 47-like	69.6463	3.44238	7.74372	3.93106e-13
100380608	fam101b	refilin B	398.743	1.3997	3.35592	0.00878025
106573652	LOC106573652	septin-7-like	174.483	-1.73421	-4.28708	0.000286549
106607031	LOC106607031	solute carrier family 25 member 38-B-like	9907.07	-2.12434	-4.93575	1.55993e-05
100195939	hsp30	Heat shock protein 30	9.05534	4.22281	4.98606	1.22051e-05
106598236	LOC106598236	heat shock protein 30-like	11.5415	4.66148	5.42295	1.3434e-06
106567020	LOC106567020	serine/threonine-protein kinase WNK2-like	21.993	5.41358	8.26084	6.6895e-15
100194800	tieg3	Transforming growth factor-beta-inducible early growth response protein 3	65.0801	3.93286	8.34132	3.45423e-15
106605869	LOC106605869	gamma-aminobutyric acid type B receptor subunit 2-like	15.8391	6.80089	5.64393	4.0413e-07
106560325	LOC106560325	guanine nucleotide-binding protein G(I)/G(S)/G(O) subunit gamma-12-like	1758.19	1.6392	4.1147	0.000572487
100194722	LOC100194722	uncharacterized LOC100194722	3142.18	6.11952	38.7242	0
106603366	scml4	sex comb on midleg-like 4 (Drosophila)	179.186	1.74357	5.66839	3.53692e-07
106561406	btbd11	BTB domain containing 11	24.0669	-2.3142	-3.61934	0.00365389
106587062	LOC106587062	malignant fibrous histiocytoma-amplified sequence 1-like	720.259	1.90218	7.22452	1.82767e-11
106606457	LOC106606457	dexamethasone-induced Ras-related protein 1-like	29.207	4.43531	7.52696	2.01677e-12
106591421	LOC106591421	E3 ubiquitin/ISG15 ligase TRIM25-like	80.6167	4.32731	11.9565	5.14981e-31
106588452	LOC106588452	germ cell-specific gene 1-like protein	64.1069	5.80493	6.10347	2.8518e-08
106602366	LOC106602366	serine/threonine-protein kinase VRK1-like	95.128	-2.47266	-3.76517	0.00217789
106609031	LOC106609031	poly [ADP-ribose] polymerase 12-like	1607.9	3.25634	26.088	4.52667e-147
106583226	LOC106583226	rho guanine nucleotide exchange factor 25-like	839.927	-1.52964	-5.21015	4.00224e-06
106587420	LOC106587420	cleavage and polyadenylation specificity factor subunit 5-like	124.011	-1.8333	-3.3929	0.00779032
106601932	LOC106601932	E3 ubiquitin-protein ligase RNF213-like	1084.54	1.77921	4.57507	8.27913e-05
100136944	mkk6a	mitogen-activated protein kinase kinase 6a	511.809	-1.6555	-3.70364	0.00271648
106563686	LOC106563686	malignant fibrous histiocytoma-amplified sequence 1 homolog	310.696	-1.76541	-5.7148	2.73072e-07
106570931	LOC106570931	uncharacterized LOC106570931	149.741	2.40171	7.66177	7.36534e-13
106561448	LOC106561448	engulfment and cell motility protein 3-like	184.922	-1.5039	-3.31803	0.00990819
106605521	LOC106605521	transmembrane protein 158-like	56.873	-1.94995	-3.87736	0.00143735
106593696	LOC106593696	cytoplasmic phosphatidylinositol transfer protein 1-like	9.14167	3.14483	3.65447	0.00324096
106565097	LOC106565097	uncharacterized LOC106565097	1827.83	2.18153	9.28734	8.91503e-19
106599557	LOC106599557	E3 ubiquitin/ISG15 ligase TRIM25-like	312.736	4.72918	20.4819	1.19298e-90
106568300	LOC106568300	group 3 secretory phospholipase A2-like	60.6469	2.61639	5.70753	2.84356e-07
106583523	LOC106583523	zinc finger protein 516-like	13.3892	-3.71938	-4.175	0.000450458
106574088	LOC106574088	leucine-rich repeat-containing protein 15-like	168.354	-1.68096	-3.44113	0.00667687
106565224	LOC106565224	protein-glutamine gamma-glutamyltransferase 2-like	19.0022	-3.64066	-4.34533	0.000223959
106572824	LOC106572824	C-C chemokine receptor type 6-like	163.591	-2.17802	-7.25049	1.51512e-11
106572557	LOC106572557	absent in melanoma 1 protein-like	347.789	2.30941	6.86006	2.29665e-10
106565561	LOC106565561	protein transport protein Sec61 subunit alpha isoform B	6741.21	1.70725	10.6072	1.91132e-24
106585128	LOC106585128	uncharacterized protein C8orf4 homolog	447.429	1.91183	5.51795	8.08732e-07
106590781	LOC106590781	stonustoxin subunit beta-like	71.9512	1.74177	4.14149	0.000514958
106562343	LOC106562343	xaa-Pro dipeptidase-like	351.218	-1.67985	-5.11018	6.67317e-06
106563771	LOC106563771	uncharacterized LOC106563771	3432.31	3.13846	16.497	7.10209e-59
106581747	kdelc1	KDEL motif containing 1	440.337	-1.79771	-6.21184	1.47936e-08
106580289	LOC106580289	alcohol dehydrogenase [NADP(+)] A-like	3.61405	5.52714	4.28292	0.000291214
106582904	LOC106582904	DNA-binding protein inhibitor ID-1-like	1491.69	-1.87171	-6.51785	2.18395e-09
106566144	LOC106566144	uncharacterized LOC106566144	1981.22	5.10262	12.7165	4.61722e-35
106572057	dffa	DNA fragmentation factor subunit alpha	1501.02	-1.48384	-3.3218	0.00978871
100380418	hs90a	Heat shock protein HSP 90-alpha	13653.7	3.0818	16.425	2.30192e-58
106610106	LOC106610106	zinc finger protein 768-like	110.296	1.582	4.19139	0.000422293
106573786	LOC106573786	uncharacterized LOC106573786	10.5757	7.21666	6.38866	4.96984e-09
106574776	LOC106574776	protein asteroid homolog 1-like	7150.21	6.20299	33.6141	3.25599e-244
106602837	LOC106602837	uncharacterized LOC106602837	168.444	-1.55748	-3.43686	0.00677051
100136548	irf-1	interferon regulatory factor 1	1486.14	5.00798	28.8027	3.10036e-179
106588640	LOC106588640	endothelin-2-like	123.005	-1.96464	-4.05887	0.000714669
100195226	apmap	adipocyte plasma membrane associated protein	672.503	-1.93951	-8.35936	2.98259e-15
106584269	LOC106584269	transmembrane emp24 domain-containing protein 5-like	1349.51	1.31482	4.19283	0.000420309
100195529	prc1	regulator of cytokinesis 1	38.0948	-3.16343	-4.3289	0.000240107
100195362	tgfbi	transforming growth factor beta induced	8126.09	-2.53514	-5.05032	8.94078e-06
106612292	LOC106612292	E3 ubiquitin-protein ligase synoviolin-like	1225.23	1.75695	9.016	1.04699e-17
106582198	LOC106582198	guanylate-binding protein 5-like	936.603	1.76521	7.56573	1.51027e-12
106590025	LOC106590025	integrin beta-1-like	429.754	-2.3562	-5.05823	8.61185e-06
106569664	LOC106569664	calcium/calmodulin-dependent protein kinase II inhibitor 2-like	133.729	8.79211	9.31562	6.86024e-19
106570078	LOC106570078	uncharacterized LOC106570078	1333.05	8.26648	19.0984	7.74565e-79
106584673	LOC106584673	protein FAM60A-like	350.949	4.34753	10.7465	4.36644e-25
106588172	LOC106588172	ephrin-A1-like	92.7833	-1.84351	-3.45161	0.00645588
106581374	LOC106581374	roundabout homolog 1-like	18.5704	-2.53977	-3.65586	0.00322636
100194912	angl4	Angiopoietin-related protein 4	4996.99	2.89507	10.35	2.80242e-23
106580169	LOC106580169	tetraspanin-3-like	5560.99	1.54399	6.19516	1.64154e-08
106561570	sardh	sarcosine dehydrogenase	77.9664	-2.5795	-6.15811	2.05695e-08
106574348	LOC106574348	E3 ubiquitin/ISG15 ligase TRIM25-like	1449.55	4.48821	35.5188	1.0114e-272
106603600	LOC106603600	misshapen-like kinase 1	19.1278	-4.12847	-6.2421	1.23206e-08
106563846	LOC106563846	GTPase IMAP family member 7-like	420.848	1.87467	7.47079	3.05746e-12
106585107	LOC106585107	rho GTPase-activating protein 25-like	24.4126	4.726	5.57965	5.76003e-07
106591702	LOC106591702	zinc finger protein 239-like	69.5717	2.49724	5.6476	3.96101e-07
106603320	LOC106603320	SWI/SNF-related matrix-associated actin-dependent regulator of chromatin subfamily A member 5-like	134.171	-3.58656	-10.2908	5.16074e-23
106589287	LOC106589287	nuclear factor erythroid 2-related factor 1-like	1680.76	-1.29349	-4.52321	0.000103866
106611082	LOC106611082	zinc finger protein OZF-like	76.6462	1.88075	3.7372	0.00240765
100380557	trad1	TRAF-type zinc finger domain-containing protein 1	2029.91	5.23491	35.6215	2.81283e-274
106581053	LOC106581053	protein NipSnap homolog 2-like	379.719	-1.71676	-4.05442	0.000727273
106595121	LOC106595121	disrupted in schizophrenia 1 protein-like	120.542	2.61684	3.33625	0.00934713
106600560	LOC106600560	myomegalin-like	146.727	2.3678	3.95675	0.00106273
106596079	LOC106596079	uncharacterized LOC106596079	51.8698	4.04044	5.65909	3.71928e-07
106569079	LOC106569079	serine/threonine-protein kinase PLK3-like	3226.22	2.23575	8.78648	7.91874e-17
106569080	LOC106569080	tctex1 domain-containing protein 4-like	5.72284	5.45803	4.59422	7.59629e-05
100195477	c1qtnf5	C1q and tumor necrosis factor related protein 5	96.8348	-3.20435	-7.5601	1.5759e-12
106579073	pkmyt1	protein kinase, membrane associated tyrosine/threonine 1	42.4265	2.10369	3.87258	0.00146476
106565030	LOC106565030	RNA-binding protein 12-like	356.062	-1.40884	-4.71466	4.39977e-05
106567450	LOC106567450	voltage-dependent N-type calcium channel subunit alpha-1B-like	273.87	-1.58619	-3.89325	0.00135356
106573918	LOC106573918	interferon-induced protein 44-like	602.161	1.8108	5.70164	2.93589e-07
106573921	LOC106573921	uncharacterized LOC106573921	2411.08	3.61092	32.0123	1.87712e-221
106607813	LOC106607813	scavenger receptor class A member 3-like	39.155	-3.06417	-4.60798	7.13946e-05
106574280	LOC106574280	protein FAM207A-like	58.7807	-1.93448	-4.55881	8.88584e-05
106574287	LOC106574287	NGFI-A-binding protein 1-like	486.636	1.57694	4.86279	2.21277e-05
100306782	ftcd	formimidoyltransferase cyclodeaminase	9.08458	4.97834	4.49633	0.000116801
106592270	LOC106592270	hepatoma-derived growth factor-related protein 3-like	68.8952	-1.83065	-3.6311	0.00351135
106611975	LOC106611975	uncharacterized LOC106611975	3029.66	-1.41	-3.86467	0.00150866
106611970	sil1	SIL1 nucleotide exchange factor	8348.6	4.1106	21.819	7.16678e-103
106593461	LOC106593461	N-acetyllactosaminide beta-1,3-N-acetylglucosaminyltransferase 2-like	92.2229	2.81541	5.9466	7.23565e-08
106588942	LOC106588942	tissue factor pathway inhibitor 2-like	3439.06	2.78878	17.4723	5.03008e-66
106561093	LOC106561093	uncharacterized protein C11orf96 homolog	2.66235	5.38394	3.34133	0.00920612
106595457	LOC106595457	protein EURL homolog	7.72609	4.69983	3.55907	0.00449
100194830	lich	Lysosomal acid lipase/cholesteryl ester hydrolase	262.204	-1.83731	-4.84985	2.35336e-05
106599712	LOC106599712	E3 ubiquitin/ISG15 ligase TRIM25-like	286.712	4.99088	21.4842	9.75679e-100
106604972	LOC106604972	fibroblast growth factor receptor-like 1	11.2236	-2.74609	-3.45302	0.00642505
106600712	LOC106600712	uncharacterized LOC106600712	76.8129	-2.06937	-4.25079	0.000332116
106569651	pask	PAS domain containing serine/threonine kinase	58.7603	-2.97188	-4.19626	0.000415079
106602917	LOC106602917	dual specificity protein kinase CLK4-like	198.963	1.8962	6.87785	2.03959e-10
106568007	LOC106568007	drebrin-like	2215.73	-2.0297	-8.31631	4.2418e-15
106606438	LOC106606438	E3 ubiquitin-protein ligase RNF213-like	765.052	1.66925	4.34316	0.000225988
106606437	LOC106606437	transcription factor MafG-like	4.07574	5.12427	3.66566	0.00311503
100380323	mot9	Monocarboxylate transporter 9	1455.9	3.39004	18.8759	5.0584e-77
106565393	LOC106565393	purine nucleoside phosphorylase-like	22.0605	3.79538	5.26812	2.99134e-06
106585878	LOC106585878	C-C motif chemokine 19-like	503.457	6.62711	24.5823	1.50202e-130
106563055	dusp11	dual specificity phosphatase 11	888.691	1.45652	4.19372	0.000419003
106588140	LOC106588140	aquaporin-3-like	40.2229	3.06219	5.22988	3.62793e-06
106588167	LOC106588167	cingulin-like	9.57253	3.21411	3.52069	0.00511854
106577770	LOC106577770	up-regulator of cell proliferation-like	12.4823	5.7517	5.57383	5.9482e-07
106579214	cluap1	clusterin associated protein 1	190.655	1.81234	5.64021	4.12765e-07
106603287	LOC106603287	galectin-9-like	3854.16	4.94453	20.6494	3.91045e-92
106606070	LOC106606070	nuclear factor NF-kappa-B p100 subunit-like	2989.67	2.18187	9.94062	1.74164e-21
106570867	LOC106570867	stromal cell-derived factor 2-like	1429.46	2.69533	13.7837	3.60376e-41
106574497	LOC106574497	lipid phosphate phosphohydrolase 2-like	2438.04	-2.99739	-9.2623	1.12304e-18
106596482	LOC106596482	cell death activator CIDE-3-like	408.45	4.43898	11.3917	3.59784e-28
106608426	LOC106608426	tyrosine-protein kinase TXK-like	180.975	1.56931	4.11868	0.000563597
106576302	LOC106576302	uncharacterized LOC106576302	60.674	3.10263	8.78624	7.92875e-17
106576301	LOC106576301	poly [ADP-ribose] polymerase 12-like	746.757	4.20055	31.2855	1.72202e-211
106577934	LOC106577934	protein KHNYN-like	688.525	2.77155	14.4426	3.54851e-45
106573176	LOC106573176	tetraspanin-33-like	3.42569	4.75931	3.47475	0.005977
106573174	LOC106573174	protein-methionine sulfoxide oxidase mical3a-like	43.0686	-2.27647	-4.61257	7.00516e-05
106564849	LOC106564849	actin-related protein 2-A	2209.51	-1.58937	-3.83591	0.00167965
100194903	mmp2	matrix metalloproteinase 2	14349.2	-2.79515	-5.29524	2.60682e-06
106601563	LOC106601563	3 beta-hydroxysteroid dehydrogenase type 7-like	141.565	-2.34147	-5.49638	9.07598e-07
106581883	LOC106581883	protein SMG5-like	795.991	1.97995	3.79448	0.00195515
106581836	LOC106581836	OTU domain-containing protein 7B-like	582.264	2.28076	6.8386	2.65574e-10
106588300	LOC106588300	zinc finger protein 516-like	142.179	1.97695	4.1553	0.000486626
106587509	LOC106587509	sn1-specific diacylglycerol lipase alpha-like	247.513	1.43266	3.60708	0.00380405
106587327	LOC106587327	cysteine-rich secretory protein LCCL domain-containing 2-like	231.454	-3.10457	-6.93897	1.34744e-10
106613587	LOC106613587	antithrombin-III-like	2.51412	4.98814	3.39694	0.00769629
106613619	LOC106613619	WD repeat-containing protein 18	294.182	-1.3637	-3.88127	0.00141543
106613618	LOC106613618	PWWP domain-containing protein MUM1-like	152.283	2.07916	6.72386	5.71802e-10
106610753	LOC106610753	leukocyte tyrosine kinase receptor-like	64.9668	-2.75151	-5.49557	9.11392e-07
106611282	LOC106611282	cysteine-rich protein 1-like	93.7321	-2.67502	-6.49391	2.54706e-09
106589619	sdk2	sidekick cell adhesion molecule 2	274.347	-3.0058	-10.8035	2.3722e-25
106584460	LOC106584460	28S ribosomal protein S35, mitochondrial-like	27.8903	-2.52984	-4.21852	0.000379087
106580995	LOC106580995	T-box transcription factor TBX2b-like	420.455	2.93418	13.3512	1.24677e-38
106588663	LOC106588663	glycoprotein endo-alpha-1,2-mannosidase-like protein	36.9907	2.19034	4.52942	0.000101046
106575212	LOC106575212	cell differentiation protein RCD1 homolog	241.436	1.60301	5.21261	3.95108e-06
106592236	LOC106592236	RNA-binding protein 12B-A-like	253.088	-1.8665	-5.56238	6.33856e-07
106598702	LOC106598702	E3 ubiquitin/ISG15 ligase TRIM25-like	611.678	4.6455	26.023	2.42348e-146
106604785	LOC106604785	uncharacterized LOC106604785	22.716	-2.3209	-3.35875	0.00870307
100196315	LOC100196315	procollagen-lysine,2-oxoglutarate 5-dioxygenase 3	1690.73	1.46623	4.19442	0.00041804
106597300	LOC106597300	tripartite motif-containing protein 29-like	5.55761	5.13049	4.08293	0.000649536
106605397	LOC106605397	epithelial discoidin domain-containing receptor 1-like	455.589	-2.17967	-12.0223	2.36436e-31
106594610	LOC106594610	uncharacterized LOC106594610	2008.07	2.76208	11.4815	1.2916e-28
106587735	LOC106587735	fibrillin-1-like	3.20092	5.01545	3.65136	0.00327683
106584601	LOC106584601	uncharacterized LOC106584601	741.658	-1.94448	-5.42327	1.34153e-06
106607763	med23	mediator complex subunit 23	156.983	-1.77516	-5.07832	7.78593e-06
106586327	LOC106586327	activin receptor type-2A-like	112.749	-1.5739	-3.50885	0.00532366
106561885	kif6	kinesin family member 6	68.3082	-1.87299	-4.27298	0.000303578
106594099	LOC106594099	E3 ubiquitin/ISG15 ligase TRIM25-like	332.207	3.71679	15.9554	4.35975e-55
106612243	LOC106612243	pre-mRNA-splicing factor SLU7-like	113.636	1.69355	3.7238	0.00252735
106586168	LOC106586168	nuclear receptor subfamily 4 group A member 2-like	32.5342	7.59379	8.08725	2.69792e-14
100301980	per2	period circadian protein homolog 2	208.503	2.35659	8.55307	5.89733e-16
106561669	LOC106561669	vesicle transport protein GOT1B-like	365.245	1.58168	4.05549	0.000724329
106609641	LOC106609641	protein piccolo-like	12.3452	7.75071	4.68322	5.0892e-05
106580299	LOC106580299	polyubiquitin-like	2129.03	7.54409	26.5488	2.7089e-152
100380438	gtpb1	GTP-binding protein 1	1873.12	3.91932	19.1227	4.88277e-79
106601739	LOC106601739	luc7-like protein 3	119.279	-1.96262	-4.1089	0.000586008
106566989	LOC106566989	uncharacterized protein C1orf106 homolog	269.894	2.41017	7.52321	2.07114e-12
106566572	slc9a8	solute carrier family 9 member A8	387.471	-1.5653	-7.14671	3.18094e-11
106570855	LOC106570855	uncharacterized LOC106570855	15.1993	-3.4339	-3.66324	0.00314174
106572183	LOC106572183	potassium voltage-gated channel subfamily KQT member 2-like	607.647	3.43223	16.7535	1.01015e-60
106598834	LOC106598834	Krueppel-like factor 9	437.935	1.90376	6.76774	4.2908e-10
106598827	LOC106598827	receptor-interacting serine/threonine-protein kinase 2-like	1380.86	1.48882	5.23643	3.51507e-06
106569956	LOC106569956	bromodomain-containing protein 2-like	429.252	1.40844	4.52007	0.000105356
106562048	LOC106562048	receptor-interacting serine/threonine-protein kinase 2-like	27.6866	2.56671	3.51031	0.005298
106610617	LOC106610617	prostaglandin E2 receptor EP2 subtype-like	844.563	3.25622	7.03585	6.89467e-11
106578083	LOC106578083	basic leucine zipper transcriptional factor ATF-like 2	56.9131	8.14146	8.93534	2.14977e-17
106592981	LOC106592981	uncharacterized LOC106592981	432.182	3.54981	14.4694	2.41676e-45
106582316	LOC106582316	serine/threonine-protein phosphatase 6 regulatory ankyrin repeat subunit B-like	46.8525	-3.88352	-7.83736	1.91513e-13
106589931	LOC106589931	cadherin-related family member 1-like	11.7263	4.03932	4.444	0.000146969
106583894	LOC106583894	glutamine and serine-rich protein 1-like	14.6334	-3.21672	-5.08888	7.39181e-06
100302577	ddx58	DExD/H-box helicase 58	1297.03	3.69532	15.1888	6.159e-50
100136540	LOC100136540	solute carrier family 2, facilitated glucose transporter member 4	139.601	-1.72641	-3.61951	0.00365228
106608676	LOC106608676	DNA-directed RNA polymerase II subunit RPB1-like	2180.38	1.55159	6.73842	5.21552e-10
100194864	zn313	Zinc finger protein 313	884.341	2.10896	13.369	9.84647e-39
106565469	LOC106565469	extended synaptotagmin-1-like	6242.68	-2.88529	-9.83828	4.75565e-21
106571290	LOC106571290	proline-rich nuclear receptor coactivator 1-like	1301.2	2.01794	6.97315	1.06181e-10
106592745	LOC106592745	high affinity cAMP-specific and IBMX-insensitive 3',5'-cyclic phosphodiesterase 8A-like	5.36405	-5.81897	-4.2696	0.000307652
106610953	LOC106610953	exocyst complex component 3-like protein 4	607.113	2.95868	8.76886	9.22767e-17
106610954	LOC106610954	tumor necrosis factor alpha-induced protein 2-like	1218.47	2.03996	5.80068	1.68379e-07
106565198	LOC106565198	WD repeat-containing protein 1-like	2612	-1.27287	-3.85275	0.00157761
106600963	LOC106600963	interferon a3-like	601.983	11.2595	16.0385	1.17576e-55
106583491	LOC106583491	DENN domain-containing protein 2D-like	114.827	2.90138	11.8608	1.59335e-30
106604371	LOC106604371	fermitin family homolog 3-like	49.0221	3.61217	5.13956	5.75021e-06
106608331	LOC106608331	sodium/calcium exchanger 1-like	124.693	-2.78104	-8.0856	2.73252e-14
106607551	LOC106607551	N-myc proto-oncogene protein-like	162.675	3.54414	11.5329	7.15769e-29
106588743	LOC106588743	sushi domain-containing protein 5-like	132.907	-3.55151	-8.91656	2.53772e-17
100380865	LOC100380865	lysine--tRNA ligase	1839.61	-1.71039	-4.70782	4.54256e-05
100136507	irf2	interferon regulatory factor 2	685.937	3.12485	13.8807	9.49117e-42
106588613	LOC106588613	keratinocyte differentiation factor 1-like	242.014	1.68786	5.22006	3.81858e-06
106573342	man2a2	mannosidase alpha class 2A member 2	750.331	1.5213	4.04743	0.000747786
106580469	LOC106580469	armadillo repeat protein deleted in velo-cardio-facial syndrome homolog	203.693	-1.79884	-4.72905	4.11782e-05
106602569	LOC106602569	E3 ubiquitin/ISG15 ligase TRIM25-like	159.594	5.58654	15.7768	7.34001e-54
100194613	hmgb2	high-mobility group box 2	2354.12	-1.79922	-3.51019	0.00529929
106568919	LOC106568919	atypical chemokine receptor 4-like	1205.38	-2.31537	-12.0985	9.45609e-32
106605446	LOC106605446	mothers against decapentaplegic homolog 4-like	118.45	-1.56256	-4.05225	0.000733678
100380535	ei2bg	Translation initiation factor eIF-2B subunit gamma	721.451	1.52606	5.39685	1.54316e-06
100306858	ergi3	Endoplasmic reticulum-Golgi intermediate compartment protein 3	3678.21	1.79779	8.64255	2.75051e-16
106598038	LOC106598038	heat shock 70 kDa protein-like	144.411	4.05499	6.65324	9.07097e-10
106596130	LOC106596130	E3 ubiquitin/ISG15 ligase TRIM25-like	615.061	5.24258	26.2843	2.75889e-149
106566281	LOC106566281	homeobox protein BarH-like 1	52.1163	2.7043	5.15618	5.28622e-06
106586716	LOC106586716	ADP-ribosylation factor-like protein 11	8.01218	5.90455	5.21627	3.88256e-06
106586698	LOC106586698	filamin A-interacting protein 1-like	54.1488	2.34173	3.79023	0.00198514
106565714	LOC106565714	coiled-coil domain-containing protein 114-like	53.0642	2.37327	5.39269	1.57712e-06
106586280	LOC106586280	glycophorin-C-like	99.8958	-1.80673	-5.38774	1.61782e-06
106563396	LOC106563396	probable G-protein coupled receptor 34	265.305	-2.03566	-5.45463	1.13567e-06
106581687	slc39a10	solute carrier family 39 member 10	234.307	-2.55093	-8.58816	4.37097e-16
106569306	LOC106569306	B-cell lymphoma/leukemia 10-like	164.127	1.9056	5.76414	2.06994e-07
106596531	LOC106596531	uncharacterized LOC106596531	5.89525	-3.99487	-3.64392	0.00335943
106589736	msh6	mutS homolog 6	55.6444	-3.29479	-6.25208	1.1623e-08
106589222	LOC106589222	uncharacterized LOC106589222	10.9423	-3.42772	-3.82288	0.00176085
106580156	LOC106580156	drebrin-like protein B	284.255	-1.85204	-4.44444	0.000146712
106602070	LOC106602070	uncharacterized LOC106602070	158.548	5.12748	15.711	2.06523e-53
106580428	LOC106580428	dynein light chain 1, cytoplasmic	3541.08	1.54222	4.71546	4.38537e-05
100195389	aprin	Androgen-induced proliferation inhibitor	47.9054	2.56024	4.94778	1.47271e-05
106579321	LOC106579321	unconventional myosin-Id-like	658.27	-1.87912	-7.84707	1.77907e-13
106579320	LOC106579320	pyruvate dehydrogenase (acetyl-transferring) kinase isozyme 2, mitochondrial-like	64.4112	-1.97384	-3.82167	0.00176829
106575224	LOC106575224	aldehyde oxidase 1-like	118.139	-2.43611	-6.11922	2.6002e-08
106575222	LOC106575222	SH3 domain-binding protein 4-A-like	401.174	2.21282	8.13907	1.77632e-14
106574646	LOC106574646	mid1-interacting protein 1-B-like	262.038	-1.81934	-4.59415	7.59646e-05
100380430	cf113	Zinc finger protein C6orf113 homolog	555.191	3.1183	9.40977	2.85365e-19
106604529	fam198b	family with sequence similarity 198 member B	358.204	-2.58722	-8.54498	6.31455e-16
106576191	LOC106576191	complement decay-accelerating factor-like	27.8287	-2.77352	-4.14359	0.000510414
106576192	LOC106576192	6-phosphofructo-2-kinase/fructose-2,6-bisphosphatase 3-like	1400.99	4.96019	18.9908	5.88601e-78
100380854	ckap5	cytoskeleton associated protein 5	427.246	-1.91102	-4.4754	0.000128041
106583436	LOC106583436	hyaluronidase-2-like	34.7893	-3.47642	-6.31983	7.66697e-09
106564681	LOC106564681	myosin-10-like	448.334	-2.01537	-5.63778	4.18281e-07
106564667	LOC106564667	uncharacterized LOC106564667	463.809	2.55366	15.6595	4.60466e-53
106605590	LOC106605590	zinc finger protein 79-like	181.683	2.09548	4.17974	0.000442603
106591005	LOC106591005	GTPase IMAP family member 7-like	368.684	6.17935	12.6597	9.50164e-35
100194517	LOC100194517	synaptogyrin 2-like	4261.65	1.26877	3.37566	0.00823419
106585560	cabin1	calcineurin binding protein 1	103.847	-1.74007	-4.75781	3.61963e-05
106590062	LOC106590062	sphingosine 1-phosphate receptor 1-like	22.7879	4.75377	5.27909	2.83618e-06
106576775	LOC106576775	cysteine sulfinic acid decarboxylase-like	14.7916	-3.84527	-5.71221	2.76889e-07
106607057	LOC106607057	target of Myb protein 1-like	151.754	3.84337	14.147	2.35896e-43
106607064	LOC106607064	probable ATP-dependent RNA helicase DDX5	3199.46	-1.89353	-8.22692	8.81106e-15
106586781	LOC106586781	alpha-1,3-mannosyl-glycoprotein 4-beta-N-acetylglucosaminyltransferase A-like	43.4164	1.81176	3.47715	0.00593117
106569597	LOC106569597	ski-like protein	806.903	1.63264	4.68164	5.12035e-05
106569943	LOC106569943	uridine-cytidine kinase 1-like	1215.89	3.0171	9.83141	5.07457e-21
106580863	LOC106580863	uncharacterized LOC106580863	690.198	1.83884	8.14293	1.72464e-14
106580865	LOC106580865	zinc finger CCCH domain-containing protein 4-like	171.719	-2.07576	-6.16198	2.01234e-08
106610893	LOC106610893	macoilin-2-like	235.49	-1.52996	-4.33809	0.000230866
106587367	LOC106587367	uncharacterized LOC106587367	1837.62	1.73811	6.6267	1.08061e-09
106592846	LOC106592846	NACHT, LRR and PYD domains-containing protein 1-like	5.33114	5.22952	3.85227	0.00157992
106589381	LOC106589381	kinesin-like protein KIF20A	64.5139	-2.96543	-3.98112	0.000967869
106589386	LOC106589386	interferon-induced protein with tetratricopeptide repeats 5-like	8859.99	4.88549	11.0545	1.57084e-26
106578639	LOC106578639	sickle tail protein-like	68.4004	-2.59491	-7.44316	3.75763e-12
100136436	ifna2	interferon alpha 2	67.4443	10.3891	10.6882	8.12878e-25
106582629	LOC106582629	MTSS1-like protein	265.905	1.53396	3.47808	0.00591421
106605947	LOC106605947	fibrinogen silencer-binding protein-like	29.4842	2.54385	4.73151	4.0776e-05
106605946	LOC106605946	GTP-binding protein GEM-like	8.91715	4.42426	5.06679	8.25443e-06
106565734	LOC106565734	probable G-protein coupled receptor 173	19.8951	-4.70613	-7.1304	3.56361e-11
106565744	LOC106565744	FERM domain-containing protein 4B-like	1516.71	2.29963	9.11202	4.41989e-18
106565733	LOC106565733	RING1 and YY1-binding protein B-like	463.611	1.49116	4.57695	8.2076e-05
106582736	LOC106582736	protein FAM19A2-like	66.8656	-1.87631	-3.67806	0.00297883
106591453	LOC106591453	calcium-binding and coiled-coil domain-containing protein 1-like	4.07442	-5.65083	-3.75493	0.00225946
106567630	LOC106567630	heterogeneous nuclear ribonucleoprotein L-like	163.006	-2.13105	-4.53563	9.8385e-05
106585471	LOC106585471	anaphase-promoting complex subunit 7-like	81.7386	-2.07005	-4.07048	0.000681903
106603370	LOC106603370	unconventional myosin-Ic-like	4385.08	-2.08602	-5.38097	1.67581e-06
106576479	LOC106576479	plasma membrane calcium-transporting ATPase 1-like	19.5037	2.97524	4.10098	0.000604972
106597047	LOC106597047	uncharacterized LOC106597047	50.5437	2.40429	3.71922	0.00256771
106561011	LOC106561011	ferritin heavy chain B-like	199.833	-1.44771	-3.72971	0.00247305
106561013	LOC106561013	non-muscle caldesmon-like	1716.15	-2.06498	-7.94234	8.49025e-14
106568302	LOC106568302	zinc finger SWIM domain-containing protein 6-like	208.063	2.06329	5.87514	1.09345e-07
106589624	LOC106589624	tripartite motif-containing protein 16-like	8.9914	2.52909	3.4237	0.00706945
106573945	LOC106573945	CD109 antigen-like	644.411	-1.62315	-3.33657	0.00933924
106565529	LOC106565529	rho guanine nucleotide exchange factor 25-like	269.982	-2.53182	-7.8627	1.57759e-13
106576442	LOC106576442	zinc-binding protein A33-like	1074.26	8.03203	29.178	6.90475e-184
106590082	LOC106590082	inhibin beta A chain-like	2021.14	2.86936	7.95375	7.74966e-14
106607245	manba	mannosidase beta	95.4963	-2.10126	-6.0785	3.30886e-08
106596142	LOC106596142	uncharacterized LOC106596142	80.0783	-1.87069	-4.02579	0.000814976
106566909	LOC106566909	complement receptor type 2-like	1503.34	-1.66555	-6.88807	1.90621e-10
106561394	LOC106561394	poly [ADP-ribose] polymerase 12-like	109.179	2.374	6.8254	2.90498e-10
106610354	LOC106610354	methylcytosine dioxygenase TET2-like	95.3412	2.52939	6.93575	1.37606e-10
106589919	LOC106589919	leucine-rich repeat transmembrane protein FLRT3-like	247.729	2.53625	11.2251	2.37327e-27
106594917	LOC106594917	uncharacterized LOC106594917	1776.09	1.82278	8.58958	4.32137e-16
106585268	LOC106585268	TRAF-type zinc finger domain-containing protein 1-like	783.612	3.44757	25.4638	4.16004e-140
106603794	LOC106603794	myotonin-protein kinase-like	14.517	-2.55573	-3.62132	0.00363159
106591387	LOC106591387	uncharacterized LOC106591387	14.2723	5.45492	5.96996	6.31661e-08
106583825	LOC106583825	phosphatase and actin regulator 3-like	26.7395	4.0592	7.84201	1.84952e-13
106613108	LOC106613108	zinc finger protein 79-like	165.145	2.48344	6.35081	6.33066e-09
106578818	LOC106578818	uncharacterized LOC106578818	176.982	4.07696	16.7019	2.38713e-60
106611463	pacs2	phosphofurin acidic cluster sorting protein 2	21.0395	2.60389	4.35435	0.000215303
106607940	LOC106607940	E3 ubiquitin-protein ligase rnf146-like	127.542	1.82795	3.43728	0.00676287
106572041	LOC106572041	nudix hydrolase 20, chloroplastic-like	22.5609	-3.11754	-4.81177	2.81512e-05
106586916	LOC106586916	integrin alpha-V-like	298.984	-1.83038	-4.09049	0.000630531
106605536	LOC106605536	R-spondin-3-like	219.597	-1.66124	-3.31641	0.00995412
106599747	LOC106599747	ranBP-type and C3HC4-type zinc finger-containing protein 1-like	922.584	1.88299	5.09593	7.14773e-06
106579703	LOC106579703	patched domain-containing protein 3-like	2263.31	3.93017	18.5363	2.80019e-74
106612539	LOC106612539	A disintegrin and metalloproteinase with thrombospondin motifs 15-like	119.889	-2.25457	-5.4211	1.35567e-06
100195371	ifi44	Interferon-induced protein 44	295.794	3.05629	12.3519	4.36289e-33
100195371	ifi44	Interferon-induced protein 44	271.346	2.82643	11.6189	2.67817e-29
106560864	cbln1	cerebellin 1 precursor	417.525	1.50894	4.0028	0.000891112
106565318	LOC106565318	uncharacterized LOC106565318	25.5254	-2.7485	-5.24148	3.42665e-06
106592320	LOC106592320	GTPase IMAP family member 7-like	849.965	6.10702	23.554	7.20996e-120
106562601	LOC106562601	D-glucuronyl C5-epimerase-like	650.168	-1.7575	-6.68443	7.41795e-10
106583642	LOC106583642	thioredoxin reductase 1, cytoplasmic-like	2520.22	1.87129	9.54384	8.04793e-20
106594214	LOC106594214	uncharacterized LOC106594214	12.8936	-3.07852	-3.34606	0.0090736
100196829	map3k7	mitogen-activated protein kinase kinase kinase 7	224.122	1.52692	4.39955	0.000178146
106561510	LOC106561510	laminin subunit beta-4-like	54.7766	3.55655	6.95067	1.24258e-10
106584675	LOC106584675	zinc finger and SCAN domain-containing protein 21-like	111.637	2.01164	5.18896	4.46695e-06
100196610	acvr1	Activin receptor type-1	1164.9	2.47938	8.24486	7.62804e-15
106607816	LOC106607816	clusterin-like	22673.1	-1.5388	-6.68078	7.59244e-10
106582764	epha2	EPH receptor A2	2415.16	2.14395	6.32874	7.26009e-09
106566344	LOC106566344	interleukin-1 receptor-associated kinase 1-like	531.12	1.61267	3.83391	0.00169085
106572486	LOC106572486	transmembrane protein 198-like	6.05336	-4.33101	-3.83763	0.00166872
106595875	LOC106595875	tripartite motif-containing protein 16-like	164.942	4.04235	15.0409	5.62136e-49
106564904	LOC106564904	probable ATP-dependent RNA helicase DDX5	367.109	-1.7186	-4.51951	0.000105568
106592437	LOC106592437	tyrosine-protein kinase TXK-like	77.1431	1.83836	5.30183	2.52432e-06
106603798	LOC106603798	vasodilator-stimulated phosphoprotein-like	634.291	-1.40869	-4.43772	0.000151009
106579157	LOC106579157	rho-related GTP-binding protein RhoN-like	40.0519	2.81675	6.49265	2.56714e-09
106567123	LOC106567123	tumor necrosis factor receptor superfamily member 5-like	1139.41	2.35971	12.9094	3.93447e-36
106590895	LOC106590895	TCDD-inducible poly [ADP-ribose] polymerase-like	24.6366	2.62501	4.7167	4.36153e-05
106562713	LOC106562713	endophilin-A3-like	267.797	2.03521	5.46132	1.09505e-06
106562717	LOC106562717	gap junction delta-2 protein-like	64.8015	2.04403	3.61504	0.00370347
100195146	apol3	Apolipoprotein-L3	1144.13	1.82457	5.01312	1.07011e-05
106613770	LOC106613770	protein unc-13 homolog A-like	37.3596	2.92801	5.86011	1.19277e-07
106563290	lman2l	lectin, mannose binding 2 like	70.2982	-1.94015	-3.71402	0.0026145
106571906	auh	AU RNA binding methylglutaconyl-CoA hydratase	205.916	-1.87995	-5.92675	8.1207e-08
106608112	LOC106608112	alpha-1-antitrypsin homolog	12.728	7.63921	5.4788	9.95927e-07
106572530	LOC106572530	diacylglycerol kinase alpha-like	240.635	-2.08632	-3.73272	0.00244682
106608897	LOC106608897	uncharacterized LOC106608897	105.616	4.06908	11.692	1.14695e-29
106608863	LOC106608863	fatty-acid amide hydrolase 2-A-like	18.7984	-2.4875	-3.66001	0.00317879
106607162	LOC106607162	thyrotroph embryonic factor-like	126.233	2.39401	8.77381	8.83854e-17
106612009	LOC106612009	pancreatic secretory trypsin inhibitor-like	304.023	4.24407	15.1868	6.32809e-50
106569727	LOC106569727	hematopoietically-expressed homeobox protein hhex-like	59.9818	-2.30511	-3.33474	0.00939201
106604545	LOC106604545	LIM and calponin homology domains-containing protein 1-like	341.796	-2.27837	-7.7382	4.10271e-13
100195135	dema	Dematin	13.4395	-3.20958	-4.00791	0.00087385
106599139	LOC106599139	stonustoxin subunit beta-like	130.221	4.48601	14.2151	9.06233e-44
106575886	LOC106575886	zinc finger protein 79-like	46.6089	1.76909	3.41245	0.00732887
106610673	LOC106610673	leucine zipper protein 1-like	441.168	-1.48627	-3.63803	0.00342739
106611930	LOC106611930	early growth response protein 1-like	391.199	1.86592	8.61368	3.52441e-16
106585238	gatsl3	GATS protein like 3	175.506	1.53871	3.60904	0.00377958
106587861	LOC106587861	uveal autoantigen with coiled-coil domains and ankyrin repeats protein-like	163.409	-1.84749	-4.90536	1.80747e-05
106613355	LOC106613355	protein-tyrosine sulfotransferase 1-like	50.9877	2.19739	4.0406	0.000767914
106561804	LOC106561804	growth arrest-specific protein 2-like	240.686	-1.87384	-3.88765	0.00138311
106586666	LOC106586666	collagen alpha-1(IV) chain-like	697.423	-1.84371	-8.21276	9.82646e-15
106601927	LOC106601927	transcription factor MafG-like	24.8328	8.10585	7.69502	5.7024e-13
106582471	LOC106582471	heterogeneous nuclear ribonucleoprotein A3-like	339.218	-2.38423	-9.71734	1.54499e-20
106600688	LOC106600688	poly [ADP-ribose] polymerase 14-like	3576.53	2.24204	13.1939	9.90475e-38
106565557	LOC106565557	6-phosphofructo-2-kinase/fructose-2,6-bisphosphatase 4-like	173.891	2.36963	5.65483	3.80453e-07
106572615	LOC106572615	cAMP-dependent protein kinase inhibitor gamma-like	764.167	1.5694	4.63023	6.47227e-05
106605065	LOC106605065	microtubule-actin cross-linking factor 1-like	6611.21	-2.0524	-8.48323	1.05366e-15
106577862	LOC106577862	amyloid-like protein 1	1023.65	-1.84365	-5.40127	1.50769e-06
106565373	LOC106565373	citron Rho-interacting kinase-like	54.6626	-2.81035	-4.53161	0.000100064
106573663	gabarapl2	GABA type A receptor associated protein like 2	515.019	-1.60433	-4.21297	0.000387452
106568101	LOC106568101	protocadherin alpha-C2-like	220.082	-2.12376	-5.9558	6.86247e-08
106565796	LOC106565796	opioid growth factor receptor-like	1065.44	2.3845	10.9875	3.26223e-26
106564806	LOC106564806	uncharacterized LOC106564806	4.08565	5.41385	3.76714	0.00216176
106564804	LOC106564804	TNF receptor-associated factor 5-like	39.8468	4.83656	8.53245	7.00651e-16
106564807	LOC106564807	inactive tyrosine-protein kinase 7-like	204.62	-2.11586	-5.65621	3.77729e-07
106596383	LOC106596383	uncharacterized LOC106596383	5.65167	4.67376	3.53643	0.0048549
100380849	mtor	mechanistic target of rapamycin	329.718	-2.02975	-8.48823	1.01195e-15
106591484	LOC106591484	uncharacterized LOC106591484	260.599	1.72126	3.68546	0.00289946
106578773	jag1	jagged 1	197.063	1.54787	5.09751	7.09621e-06
106609232	LOC106609232	dnaJ homolog subfamily B member 9-like	1494.02	3.51832	28.4284	1.33221e-174
106609230	LOC106609230	sugar phosphate exchanger 3-like	335.852	2.20053	11.9456	5.85594e-31
106590377	LOC106590377	NEDD8 ultimate buster 1-like	304.169	5.19473	12.5991	2.03403e-34
106593796	LOC106593796	phosphatidate cytidylyltransferase 1-like	64.4478	1.61145	3.6724	0.00303881
106564079	LOC106564079	zinc finger protein 501-like	62.4727	1.87331	4.02436	0.000818919
106613138	rcan3	RCAN family member 3	15.7085	-3.03986	-3.7081	0.00267149
106608979	LOC106608979	E3 ubiquitin-protein ligase TRIM39-like	347.131	8.5226	14.3527	1.28155e-44
106608982	LOC106608982	serine/threonine-protein kinase kin-29-like	325.69	2.34008	11.2055	2.95071e-27
106603304	LOC106603304	ectodysplasin-A-like	5.69851	4.89418	4.16291	0.000472462
100286490	hbegf	Proheparin-binding EGF-like growth factor	208.062	3.97289	12.3735	3.34952e-33
106609434	LOC106609434	poly [ADP-ribose] polymerase 12-like	187.247	1.79565	5.69441	3.05772e-07
106605047	LOC106605047	E3 ubiquitin-protein ligase E3D-like	45.9763	-2.35755	-5.58314	5.65517e-07
106563684	LOC106563684	ras-related protein Rab-39B-like	1157.34	1.86755	4.60416	7.26033e-05
106597115	LOC106597115	asparagine--tRNA ligase, cytoplasmic-like	6.15173	4.96571	3.60879	0.00378238
106597117	LOC106597117	round spermatid basic protein 1-like	5.28469	3.29002	3.47481	0.00597676
106597100	LOC106597100	E3 ISG15--protein ligase HERC5-like	497.885	9.3679	16.2007	8.72913e-57
106597119	LOC106597119	tripartite motif-containing protein 47-like	48.5361	4.04928	10.6655	1.0311e-24
106585557	LOC106585557	BCL2/adenovirus E1B 19 kDa protein-interacting protein 3-like	257.92	-1.53497	-4.55756	8.93352e-05
106576872	LOC106576872	C-X-C motif chemokine 9-like	2176.84	2.56565	15.2811	1.52724e-50
106611532	zdhhc9	zinc finger DHHC-type containing 9	470.665	2.7551	7.80775	2.40348e-13
106565980	rassf1	Ras association domain family member 1	1364.15	2.14501	19.7255	4.33346e-84
106565979	LOC106565979	cytokine-inducible SH2-containing protein-like	56.6321	2.90124	8.03494	4.09073e-14
106565974	glyctk	glycerate kinase	116.347	-1.61752	-3.3544	0.00882349
106593608	LOC106593608	zinc finger protein 665-like	105.18	1.72191	3.95238	0.00107992
100196737	tri39	Tripartite motif-containing protein 39	70.5342	2.91435	7.92921	9.40974e-14
106597570	LOC106597570	gap junction delta-2 protein-like	58.0696	1.86684	3.37591	0.00822987
106576064	LOC106576064	cyclin-dependent kinase inhibitor 1-like	3155.73	2.21147	9.41178	2.80267e-19
106607288	LOC106607288	zinc finger protein 385C-like	26.8129	5.22414	8.63027	3.0542e-16
106576065	LOC106576065	sugar phosphate exchanger 3-like	1492.78	4.83384	23.1138	1.95049e-115
106578012	LOC106578012	urokinase plasminogen activator surface receptor-like	7166.76	6.97076	28.2259	3.85366e-172
106603640	LOC106603640	neural cell adhesion molecule 1-like	293.075	-2.34843	-9.94484	1.67301e-21
106589440	LOC106589440	peripherin-2-like	3.37549	5.73123	3.77465	0.00210212
106589437	LOC106589437	mitochondrial import inner membrane translocase subunit Tim23-like	1541.2	1.97458	6.67592	7.83924e-10
106595277	LOC106595277	magnesium transporter MRS2 homolog, mitochondrial-like	280.091	2.08081	5.92753	8.08566e-08
106596534	LOC106596534	cell death activator CIDE-3-like	392.17	4.75173	7.30712	1.01062e-11
106601898	LOC106601898	E3 ubiquitin-protein ligase RNF213-like	427.97	2.3469	9.37051	4.12187e-19
106577263	LOC106577263	exocyst complex component 6-like	22.174	-2.09057	-3.40959	0.00739111
106577242	LOC106577242	leucine zipper putative tumor suppressor 2 homolog	1423.68	2.02843	6.66974	8.14432e-10
106586617	LOC106586617	glycine receptor subunit alpha-2-like	61.5958	2.88377	5.98046	5.93677e-08
106566466	LOC106566466	sorting nexin-21-like	276.965	1.74487	5.50512	8.65889e-07
100136458	tnf-alpha-2	tumor necrosis factor alpha-2 precursor	129.204	10.6486	9.63561	3.39498e-20
106597075	LOC106597075	tripartite motif-containing protein 47-like	23.8281	4.49793	7.61177	1.07285e-12
106562805	LOC106562805	CCAAT/enhancer-binding protein gamma-like	483.609	1.59786	4.96421	1.35763e-05
106574026	LOC106574026	MAP kinase-interacting serine/threonine-protein kinase 1-like	2185.09	3.74703	13.4166	5.22208e-39
106585857	LOC106585857	arrestin domain-containing protein 3-like	2573.99	1.40228	3.34275	0.00917355
106563082	LOC106563082	uncharacterized LOC106563082	15.3254	3.22746	4.37931	0.000193674
106563080	LOC106563080	arrestin domain-containing protein 3-like	319.442	5.62299	17.9583	9.7243e-70
106592611	LOC106592611	GTPase IMAP family member 4-like	290.329	1.88412	5.67268	3.45245e-07
106608311	LOC106608311	SLC2A4 regulator-like	63.0304	2.23464	4.88073	2.03455e-05
106582055	LOC106582055	uncharacterized protein C3orf38-like	1479.08	5.93571	40.1533	0
106608632	LOC106608632	histone H2A.Z	172.868	-2.25767	-5.78901	1.79853e-07
106568251	LOC106568251	uncharacterized LOC106568251	224.686	-2.08714	-6.26948	1.04279e-08
106578529	LOC106578529	WD repeat-containing protein 37-like	154.297	-1.46869	-3.66495	0.00312299
106613907	soat1	sterol O-acyltransferase 1	159.765	1.79056	3.53028	0.00495129
106581342	LOC106581342	protocadherin Fat 3-like	14.7285	-3.09978	-4.4526	0.000141618
106572294	LOC106572294	phosphatidylinositol 3,4,5-trisphosphate-dependent Rac exchanger 1 protein-like	93.1744	1.56923	3.73869	0.00239581
106572186	LOC106572186	agrin-like	526.295	-1.96693	-10.5484	3.54465e-24
106567438	LOC106567438	ubiquitin-like domain-containing CTD phosphatase 1	54.9818	-2.31553	-4.63613	6.29439e-05
100380767	LOC100380767	myoferlin	7286.95	-3.01169	-6.76516	4.36278e-10
106569928	LOC106569928	DEP domain-containing mTOR-interacting protein-like	51.9541	-2.50089	-5.28548	2.74449e-06
106599714	LOC106599714	solute carrier family 22 member 23-like	32.5659	2.75299	5.32861	2.19975e-06
106603713	LOC106603713	unconventional myosin-VIIa-like	68.6964	-2.29243	-4.6208	6.75437e-05
106578043	LOC106578043	H(+)/Cl(-) exchange transporter 5-like	538.326	1.95291	5.41533	1.39963e-06
106562648	arnt2	aryl hydrocarbon receptor nuclear translocator 2	142.302	-1.59447	-3.81185	0.00183348
106564882	LOC106564882	protein kinase C alpha type	331.144	-2.5187	-8.72592	1.34017e-16
106563791	LOC106563791	protein phosphatase Slingshot homolog 1-like	736.654	3.5493	7.52289	2.07474e-12
106612426	LOC106612426	rho guanine nucleotide exchange factor 12-like	101.285	-2.0457	-4.80682	2.88082e-05
100306816	ncoa4	nuclear receptor coactivator 4	1041.95	1.83084	10.49	6.50806e-24
106563221	LOC106563221	protein turtle homolog A-like	8.14072	3.33592	3.36491	0.00852962
106561565	cssa10h12orf29	chromosome ssa10 open reading frame, human C12orf29	265.699	1.44451	3.4893	0.00568919
100195500	rnf25	ring finger protein 25	93.934	2.03361	5.02521	1.00879e-05
106594182	LOC106594182	protocadherin beta-16-like	208.413	-1.93103	-4.48236	0.000124302
106594180	LOC106594180	protocadherin beta-16-like	54.5429	-1.90293	-3.73811	0.00239989
106611779	LOC106611779	fibrous sheath CABYR-binding protein-like	11.9411	4.59194	4.30909	0.000261301
106607264	LOC106607264	C-type mannose receptor 2-like	87.7226	-2.62803	-4.38837	0.000186487
106610618	nid2	nidogen 2	393.09	-2.08787	-4.65628	5.74508e-05
106611469	LOC106611469	pantothenate kinase 3-like	654.32	1.72081	5.89528	9.74824e-08
106569198	LOC106569198	pre-B-cell leukemia transcription factor 1-like	29.5895	3.60307	7.39184	5.47575e-12
106600280	LOC106600280	matrix metalloproteinase-14-like	3720.44	-1.61866	-4.42624	0.000158796
106582993	LOC106582993	heterochromatin protein 1-binding protein 3-like	256.32	-2.22276	-3.86203	0.00152399
106580360	kntc1	kinetochore associated 1	90.0047	-3.41838	-6.46838	3.00219e-09
106583469	LOC106583469	uncharacterized LOC106583469	23.5437	3.09241	3.56191	0.00444965
106591389	LOC106591389	tyrosine-protein phosphatase non-receptor type 2-like	120.627	1.76973	4.81005	2.83659e-05
106569456	LOC106569456	uncharacterized LOC106569456	554.453	1.44482	3.44661	0.00656029
106561509	LOC106561509	E3 ubiquitin/ISG15 ligase TRIM25-like	146.975	1.83938	4.48737	0.000121599
106561503	LOC106561503	tripartite motif-containing protein 47-like	515.329	3.32044	14.3323	1.7179e-44
106577089	LOC106577089	cholesterol 25-hydroxylase-like protein	43.9371	3.74605	7.62518	9.71826e-13
106577091	LOC106577091	interferon-induced protein with tetratricopeptide repeats 1-like	6.1088	5.72294	4.83111	2.56523e-05
106563851	LOC106563851	sister chromatid cohesion protein PDS5 homolog B-like	88.8205	-1.99181	-3.88429	0.00140071
106562557	LOC106562557	uncharacterized LOC106562557	16.9583	-4.20718	-4.52888	0.000101274
106562543	LOC106562543	fibrillin-1-like	41.0162	4.69365	8.72828	1.31361e-16
106562555	LOC106562555	gap junction delta-2 protein-like	332.164	2.31613	8.22392	9.01972e-15
106604345	LOC106604345	tripartite motif-containing protein 47-like	1258.8	5.27781	26.1634	6.49533e-148
106589883	LOC106589883	vinculin-like	5302.64	-1.79931	-4.71846	4.32673e-05
106584375	LOC106584375	DNA-binding protein RFX2	263.766	3.3412	12.2647	1.26773e-32
106599140	LOC106599140	cytochrome c-type heme lyase-like	667.692	2.14814	8.32631	3.9051e-15
106572714	LOC106572714	structural maintenance of chromosomes protein 1A-like	62.1327	-2.33705	-4.7697	3.42473e-05
106580558	cbwd3	COBW domain containing 3	194.425	-1.67325	-5.65648	3.77306e-07
106612607	LOC106612607	heterogeneous nuclear ribonucleoprotein L-like	322.304	-2.16127	-5.82753	1.443e-07
106595045	LOC106595045	B-cell antigen receptor complex-associated protein alpha chain-like	1.85588	4.71646	3.39799	0.00767301
106577523	LOC106577523	metastasis-associated protein MTA2-like	153.987	-1.79728	-4.65391	5.80779e-05
106600987	LOC106600987	alpha-2,8-sialyltransferase 8F-like	681.235	2.00407	12.1928	3.03865e-32
106572189	LOC106572189	ferrochelatase, mitochondrial-like	415.734	2.3042	8.35122	3.19e-15
106600787	LOC106600787	uncharacterized LOC106600787	4.6312	5.90099	4.21834	0.000379245
106614023	LOC106614023	uncharacterized LOC106614023	10.865	5.4888	4.02729	0.00081021
106578750	ism1	isthmin 1	126.413	-1.55567	-3.58094	0.00417371
106578748	LOC106578748	threonine aspartase 1-like	193.701	-2.30055	-8.9444	1.98243e-17
106603914	LOC106603914	39S ribosomal protein L33, mitochondrial-like	1218.74	-2.35032	-9.23606	1.427e-18
106564577	LOC106564577	mpv17-like protein	50.0262	2.21816	4.37061	0.000200745
106570546	LOC106570546	collagen alpha-1(XVI) chain-like	28.0703	-3.38357	-6.2761	1.00396e-08
100194889	mx	Interferon-induced GTP-binding protein Mx	17274.6	4.62444	28.831	1.45015e-179
106583695	LOC106583695	ceramide synthase 5-like	53.864	2.01856	3.79733	0.00193644
106606599	LOC106606599	retinoic acid-induced protein 1-like	40.3013	6.58135	7.90639	1.12444e-13
106581451	tiparp	TCDD inducible poly(ADP-ribose) polymerase	1090.09	3.17058	13.3209	1.86319e-38
106591024	LOC106591024	alpha-actinin-1-like	176.15	-2.05173	-6.17428	1.86364e-08
106587844	LOC106587844	aryl hydrocarbon receptor nuclear translocator 2-like	71.3351	-2.75388	-4.19243	0.000420826
106609052	LOC106609052	diacylglycerol kinase delta-like	341.616	2.73298	13.1768	1.23802e-37
106589754	LOC106589754	ZP domain-containing protein-like	576.597	-1.84687	-4.28339	0.000290684
106589755	LOC106589755	MARVEL domain-containing protein 1-like	1178.39	-1.62697	-4.44901	0.000143838
106577323	LOC106577323	N-acetyllactosaminide beta-1,3-N-acetylglucosaminyltransferase 2-like	868.694	2.74338	15.1065	2.11835e-49
106581247	LOC106581247	unconventional myosin-XVIIIa-like	2068.87	-1.46639	-3.36571	0.00851156
106570366	LOC106570366	glutathione S-transferase A-like	19.8869	-3.19413	-4.2667	0.000311282
106601300	LOC106601300	cysteine-rich motor neuron 1 protein	285.12	-2.0947	-6.99962	8.85283e-11
106603483	LOC106603483	drebrin-like	1919.96	-2.39341	-7.18733	2.38438e-11
106576170	LOC106576170	cadherin-like and PC-esterase domain-containing protein 1	5.26595	-5.50108	-3.74667	0.00232756
106568633	myo10	myosin X	94.8158	-1.61534	-4.33642	0.000232491
106609240	LOC106609240	aldose reductase-like	2531.67	-2.15793	-6.43163	3.78518e-09
106600108	LOC106600108	E3 ubiquitin/ISG15 ligase TRIM25-like	24.3989	4.38671	7.49815	2.49442e-12
106599515	LOC106599515	integrin beta-1-like	2468.83	-2.91661	-11.6175	2.7178e-29
106599503	LOC106599503	partitioning defective 3 homolog	52.9307	-1.71771	-3.47058	0.0060579
106564114	LOC106564114	uncharacterized LOC106564114	150.406	2.77854	9.16475	2.72762e-18
106593155	LOC106593155	serine/arginine repetitive matrix protein 2-like	250.23	2.53666	5.78172	1.87488e-07
106608137	LOC106608137	heat shock protein HSP 90-alpha 1	52.9039	2.76986	3.85914	0.00153967
106601178	LOC106601178	NF-kappa-B inhibitor alpha-like	961.278	2.33004	6.15307	2.11921e-08
106564586	LOC106564586	nucleoporin NUP159-like	202.639	-1.70198	-4.36519	0.000205491
106605836	LOC106605836	CD209 antigen-like protein E	24.6222	5.17888	5.55023	6.77835e-07
106587463	LOC106587463	uncharacterized LOC106587463	18.8138	2.29129	3.35832	0.00871319
106597258	LOC106597258	E3 ubiquitin-protein ligase RNF213-like	296.774	2.75759	7.48325	2.79036e-12
100294505	bgn	biglycan	108.992	-2.29557	-3.41021	0.007379
106566504	cdk16	cyclin dependent kinase 16	412.015	-1.74384	-4.50332	0.000113326
106586807	LOC106586807	poly [ADP-ribose] polymerase 15-like	592.5	1.40533	3.40999	0.00738328
106591002	LOC106591002	probable ergosterol biosynthetic protein 28	833.935	-1.38314	-3.46156	0.00623986
106612882	LOC106612882	unconventional myosin-VIIa-like	53.7346	-2.13921	-3.66602	0.00311141
106595872	LOC106595872	zinc finger protein 239-like	36.3989	2.17839	3.8846	0.00139923
106607333	LOC106607333	rRNA methyltransferase 2, mitochondrial-like	63.8407	-2.0235	-4.40643	0.000172804
106562962	LOC106562962	collagen alpha-1(V) chain-like	3639.35	-2.44102	-5.09036	7.34207e-06
100136503	sr-bi	scavenger receptor class B type I	171.788	-1.62592	-4.30621	0.000264353
106590404	LOC106590404	protein phosphatase 1 regulatory subunit 16A-like	86.8255	1.82604	3.3747	0.00826127
106605606	LOC106605606	maternal B9.15 protein-like	1556.48	2.89027	13.8666	1.14989e-41
106567722	LOC106567722	centromere/kinetochore protein zw10 homolog	84.3758	-1.72845	-3.99807	0.000908183
100196121	dyhc	Dynein heavy chain	3.9976	5.90053	4.39951	0.000178146
106605290	LOC106605290	myotubularin-related protein 11-like	224.158	-1.90213	-4.43675	0.0001516
106584201	LOC106584201	forkhead box C1-A-like	191.156	4.01564	10.0487	5.97525e-22
100380650	LOC100380650	EH domain-binding protein 1-like protein 1	3966.86	-1.99739	-7.60361	1.13958e-12
106607647	LOC106607647	SERTA domain-containing protein 2-like	531.205	2.44555	8.8169	6.09397e-17
100136523	tr-alpha	thyroid hormone receptor alpha	62.7136	2.33554	4.64021	6.1831e-05
106571202	LOC106571202	denticleless protein homolog	52.3532	2.54456	6.39527	4.76972e-09
106589861	LOC106589861	hepatic leukemia factor-like	6.20575	3.71508	3.50381	0.00541304
106610821	LOC106610821	tumor necrosis factor alpha-induced protein 3-like	1003.66	2.43804	7.68878	5.97905e-13
106606496	LOC106606496	coronin-7-like	151.719	-2.03355	-7.3621	6.79053e-12
100302577	ddx58	DExD/H-box helicase 58	1543.56	3.53572	14.2701	4.1626e-44
106573239	LOC106573239	neuron navigator 2-like	25.1416	-2.53369	-3.6634	0.00314054
106586530	LOC106586530	E3 SUMO-protein ligase RanBP2-like	153.078	-1.7509	-4.48277	0.000124104
106591935	LOC106591935	FK506-binding protein-like	10.8891	-3.91749	-4.01451	0.000851264
106585704	LOC106585704	major facilitator superfamily domain-containing protein 3-like	37.0738	-1.9233	-3.83386	0.00169085
106578399	LOC106578399	zinc finger homeobox protein 4-like	36.2786	2.71978	4.1541	0.000488681
106583399	LOC106583399	endophilin-A3-like	236.565	1.50422	4.08219	0.000651463
106561282	cfap44	cilia and flagella associated protein 44	66.8349	4.1	8.15311	1.59428e-14
106561046	LOC106561046	dual specificity protein phosphatase 8-like	421.487	2.3635	5.91506	8.68244e-08
106577307	LOC106577307	cytochrome P450 26A1-like	11.0002	3.55363	3.56586	0.00439184
106603778	LOC106603778	CAP-Gly domain-containing linker protein 2-like	422.593	-1.69638	-4.55971	8.85598e-05
106603779	LOC106603779	general transcription factor II-I repeat domain-containing protein 1-like	117.824	-1.71704	-3.55563	0.00454667
106570013	LOC106570013	E3 ubiquitin-protein ligase RNF19B-like	223.151	2.16109	6.99656	9.03142e-11
106566094	asb14	ankyrin repeat and SOCS box containing 14	26.1316	3.9886	5.97416	6.15967e-08
106600090	LOC106600090	E3 ubiquitin/ISG15 ligase TRIM25-like	185.007	4.32865	15.204	4.92861e-50
106563678	LOC106563678	G-protein coupled receptor 12-like	6.54877	6.45226	5.0554	8.73121e-06
106563672	LOC106563672	protein CXorf40A-like	73.4748	-2.07847	-5.51131	8.37731e-07
106573807	LOC106573807	fMet-Leu-Phe receptor-like	3.49566	5.22829	3.62046	0.00364041
106583158	LOC106583158	extended synaptotagmin-1-like	1513.35	-3.95113	-9.95842	1.46458e-21
106583284	mettl1	methyltransferase like 1	297.686	-2.15526	-8.54326	6.40318e-16
106567863	LOC106567863	ribonucleoside-diphosphate reductase large subunit	47.7315	-4.02959	-6.14204	2.2628e-08
106568383	morn5	MORN repeat containing 5	107.232	2.48194	9.07934	5.93609e-18
106566622	LOC106566622	cysteine-rich with EGF-like domain protein 1	132.331	1.60121	3.91939	0.0012283
106567380	LOC106567380	GPI transamidase component PIG-T-like	270.351	-1.55906	-3.6859	0.00289516
106577551	LOC106577551	zinc finger and BTB domain-containing protein 38-like	605.572	-1.45978	-5.20957	4.01181e-06
106577550	LOC106577550	DNA-directed RNA polymerase II subunit RPB1	2030.58	1.76961	10.9305	6.05276e-26
106572133	LOC106572133	transcription factor HES-4-B-like	89.7586	1.99035	4.65987	5.65475e-05
106577282	LOC106577282	fibropellin-1-like	20.899	-2.65004	-4.37116	0.000200299
106576891	fgfr2	fibroblast growth factor receptor 2	41.7651	-2.22286	-4.1186	0.000563638
106585904	LOC106585904	SERTA domain-containing protein 2-like	234.764	3.14725	13.1557	1.63063e-37
106577944	LOC106577944	uncharacterized LOC106577944	272.08	3.6337	13.2627	4.00959e-38
106577945	LOC106577945	sterile alpha motif domain-containing protein 9-like	20.6229	7.11338	6.67257	8.00679e-10
100196232	olah	oleoyl-ACP hydrolase	2334.75	-1.3025	-4.57381	8.32137e-05
106594644	LOC106594644	E3 ubiquitin/ISG15 ligase TRIM25-like	19.1626	4.64934	3.50289	0.00543053
106589574	LOC106589574	forkhead box protein L1-like	7.46843	3.61073	3.71813	0.00257763
106589051	LOC106589051	SH3 domain-binding protein 5-like	306.751	2.56727	5.98925	5.64879e-08
106566114	LOC106566114	trypsin-like	11.3177	5.37569	4.8731	2.10972e-05
106613110	LOC106613110	collagenase 3-like	146.032	2.7209	6.35029	6.34868e-09
106590007	LOC106590007	disrupted in schizophrenia 1 protein-like	190.992	2.75375	5.70523	2.87975e-07
106593065	mdm1	Mdm1 nuclear protein	20.8785	2.80227	4.20248	0.000404538
106581572	LOC106581572	capZ-interacting protein-like	9.11302	3.6601	3.78071	0.00205546
106560424	LOC106560424	uncharacterized LOC106560424	3.15294	5.78299	3.43995	0.0066979
106597386	LOC106597386	kelch-like ECH-associated protein 1	316.584	2.02705	4.13604	0.00052636
106568351	LOC106568351	protein prune homolog 2-like	110.477	-1.67438	-3.96302	0.00103736
106613015	LOC106613015	protein STIP1 homolog	274.713	-1.71136	-5.24212	3.41871e-06
106588817	LOC106588817	zinc finger and BTB domain-containing protein 10-like	1286.08	1.75781	8.5582	5.64548e-16
106566772	LOC106566772	zinc finger MYND domain-containing protein 19-like	1049.49	1.93017	5.65674	3.76894e-07
106565663	LOC106565663	putative RNA-binding protein 15	382.146	1.351	3.45451	0.00639221
106562275	LOC106562275	diphosphomevalonate decarboxylase-like	1128.8	-1.99326	-6.68198	7.5386e-10
106561484	LOC106561484	spondin-1-like	26.1947	-2.42764	-4.87004	2.1404e-05
106575697	LOC106575697	ubiquitin-protein ligase E3A-like	1609.76	2.38223	10.136	2.47119e-22
106612971	marveld1	MARVEL domain containing 1	109.659	-2.45436	-7.53358	1.91965e-12
106592463	LOC106592463	E3 ubiquitin-protein ligase TRIM39-like	118.676	9.97293	10.3491	2.8268e-23
106588037	LOC106588037	titin-like	602.66	1.79622	8.03989	3.93506e-14
106608810	LOC106608810	interferon-induced very large GTPase 1-like	2426.11	1.99216	11.7059	9.76766e-30
106599148	LOC106599148	calreticulin-like	489.486	1.45488	5.04474	9.18562e-06
106599680	LOC106599680	zinc finger protein 521-like	259.584	-2.76614	-7.0248	7.44008e-11
106572467	LOC106572467	uncharacterized LOC106572467	107.277	-1.98389	-5.47906	9.94881e-07
106571428	LOC106571428	polypeptide N-acetylgalactosaminyltransferase 14-like	667.227	-2.85169	-6.52342	2.11233e-09
106582919	LOC106582919	probable G-protein coupled receptor 22	570.315	5.4335	13.2157	7.44207e-38
106605362	LOC106605362	collagen alpha-2(IX) chain-like	8.48164	6.66609	5.38493	1.6413e-06
106571248	LOC106571248	claudin-20-like	111.098	-2.18453	-3.40985	0.00738558
106608637	LOC106608637	tapasin-related protein-like	466.442	1.48329	3.62617	0.00357434
106609294	LOC106609294	suppressor of cytokine signaling 2-like	99.5419	-2.14222	-4.29443	0.000277755
106583042	LOC106583042	EGF domain-specific O-linked N-acetylglucosamine transferase-like	182.394	1.41453	3.79762	0.00193465
101448061	igfbp-6b2	insulin-like growth factor binding protein 6 paralog B2	36.1753	2.34888	3.74331	0.00235619
106570088	ciart	circadian associated repressor of transcription	73.5934	2.88466	7.06403	5.67297e-11
106584475	LOC106584475	DCC-interacting protein 13-beta-like	320.498	-1.51102	-3.54658	0.00468956
106593611	LOC106593611	dysferlin-like	34.9269	-3.07885	-4.96975	1.32168e-05
106583652	LOC106583652	stathmin-3-like	235.964	4.80985	18.4274	2.06957e-73
100380724	helz2	helicase with zinc finger 2	8632.19	5.24864	22.9081	2.12339e-113
106562198	cgnl1	cingulin like 1	2124.3	-2.26069	-5.32442	2.24993e-06
106562229	LOC106562229	tumor necrosis factor receptor type 1-associated DEATH domain protein-like	645.991	-1.45549	-4.94947	1.46102e-05
106611876	LOC106611876	platelet-derived growth factor receptor beta-like	74.0447	-1.93457	-4.02568	0.000815162
106570903	LOC106570903	granzyme A-like	40.9827	8.33122	8.11597	2.1423e-14
106584036	LOC106584036	leptin receptor-like	428.127	1.87933	3.35086	0.00893185
106590198	LOC106590198	E3 ubiquitin/ISG15 ligase TRIM25-like	353.612	1.80013	6.25044	1.17337e-08
106590236	LOC106590236	uncharacterized protein C8orf34 homolog	4.80642	5.40431	4.22175	0.000373997
106611167	LOC106611167	cysteine-rich motor neuron 1 protein-like	829.532	-1.84612	-5.18354	4.5954e-06
106590200	LOC106590200	ADP-ribosyl cyclase/cyclic ADP-ribose hydrolase 1-like	214.054	-2.90547	-8.38322	2.44611e-15
106609267	itih2	inter-alpha-trypsin inhibitor heavy chain 2	4.91845	6.00396	4.81013	2.83635e-05
106573364	LOC106573364	polyadenylate-binding protein 1-A-like	51.3579	7.10251	7.58949	1.26641e-12
106573722	herpud1	homocysteine inducible ER protein with ubiquitin like domain 1	3296.56	2.8087	21.8046	9.74524e-103
106589020	LOC106589020	ribonuclease ZC3H12A-like	596.917	2.42026	7.04745	6.36382e-11
106580451	idua	iduronidase, alpha-L-	252.529	-1.83652	-5.27105	2.94841e-06
106601336	LOC106601336	myosin-9-like	7841.21	-2.05402	-5.07683	7.84144e-06
100196273	pemt	phosphatidylethanolamine N-methyltransferase	101.923	-1.62062	-4.20297	0.000403877
100195055	cap1	Cap1 CAP, adenylate cyclase-associated protein 1	1708.96	-1.28181	-4.08434	0.000645949
106574300	LOC106574300	zinc finger E-box-binding homeobox 2-like	36.1159	2.76077	5.38377	1.65132e-06
106599366	LOC106599366	zinc finger SWIM domain-containing protein 5-like	874.627	2.88645	5.95866	6.74983e-08
100137046	p38b	mitogen activated protein kinase p38b	288.323	-2.61834	-3.91357	0.00125524
106575880	LOC106575880	protocadherin-9-like	38.3249	3.10097	6.07529	3.37422e-08
106575882	LOC106575882	zinc finger protein OZF-like	171.497	2.48078	7.81184	2.33024e-13
106603139	LOC106603139	nuclear RNA export factor 1-like	577.686	1.34275	3.40932	0.00739551
106592362	LOC106592362	zinc finger protein 710-like	60.4804	2.79661	6.85895	2.31178e-10
106592361	LOC106592361	uncharacterized LOC106592361	394.231	2.96504	8.60167	3.89985e-16
106567751	LOC106567751	dentin sialophosphoprotein-like	34.3666	-3.27543	-4.8823	2.01979e-05
106567750	LOC106567750	protein EURL homolog	68.5881	4.07379	8.64758	2.63425e-16
106567749	LOC106567749	protein EURL homolog	8.64805	5.17289	3.90869	0.00127798
106606196	LOC106606196	monocarboxylate transporter 4-like	3862.99	3.02604	12.6555	1.00017e-34
106593087	LOC106593087	protein NLRC3-like	580.041	1.3256	3.61795	0.00367033
106579966	LOC106579966	ral guanine nucleotide dissociation stimulator-like	646.013	1.69264	7.6589	7.52107e-13
106586887	LOC106586887	interferon-induced GTP-binding protein Mx-like	325.668	4.66238	18.0831	1.03073e-70
106586692	LOC106586692	serine/threonine-protein kinase SIK2-like	474.598	1.82405	5.39387	1.56806e-06
106603679	crtam	cytotoxic and regulatory T-cell molecule	4.43982	6.73517	5.27454	2.89737e-06
106603655	LOC106603655	HMG box transcription factor BBX-like	176.441	-1.59135	-4.24763	0.000336267
106603658	LOC106603658	zona pellucida-like domain-containing protein 1	57.7784	2.9769	4.79872	2.99181e-05
100195504	kgua	Guanylate kinase	691.044	1.35291	3.98424	0.000956193
106583326	trib3	tribbles pseudokinase 3	1483.5	3.17417	10.0243	7.63457e-22
106583314	LOC106583314	serine/threonine-protein kinase 10-like	72.0321	-2.43353	-5.43998	1.22914e-06
106579471	LOC106579471	ribosomal protein S6 kinase alpha-3	490.458	2.87372	15.835	2.92971e-54
106567839	LOC106567839	uncharacterized LOC106567839	50.6555	-2.5629	-6.5525	1.74975e-09
106582652	LOC106582652	matrilin-4-like	21.7169	-3.11227	-3.35711	0.00874454
106572000	LOC106572000	uncharacterized LOC106572000	535.378	-2.23333	-6.45004	3.37254e-09
106576763	LOC106576763	fibrillin-1-like	15.2965	4.37442	5.86511	1.15896e-07
106563065	LOC106563065	cGMP-dependent protein kinase 1-like	9.52765	3.7748	4.43677	0.0001516
106585183	LOC106585183	thioredoxin domain-containing protein 11-like	633.975	1.70977	5.94557	7.26762e-08
106586447	cps1	carbamoyl-phosphate synthase 1	74.0408	-2.25603	-4.29596	0.000276163
106586448	LOC106586448	microtubule-associated protein 2-like	106.987	-1.77723	-3.5984	0.00392126
100380391	tm149	Transmembrane protein 149	8.34018	-4.41981	-3.32089	0.00981679
106581617	tbc1d4	TBC1 domain family member 4	604.377	-2.14968	-8.48687	1.02299e-15
106582138	LOC106582138	synaptotagmin-like protein 5	63.0391	3.02526	8.26451	6.49736e-15
106582137	LOC106582137	ankyrin repeat domain-containing protein 10-like	211.232	-1.89563	-5.02686	1.0009e-05
106574293	LOC106574293	SH3 domain-binding protein 4-A-like	41.1071	2.06852	4.08942	0.000632791
106583199	LOC106583199	protein transport protein Sec61 subunit alpha isoform B-like	5450.15	1.6492	10.4783	7.35922e-24
106604317	LOC106604317	proheparin-binding EGF-like growth factor	212.245	2.5172	10.8976	8.65837e-26
100306872	nfm	Neurofilament medium polypeptide	337.929	-2.23901	-10.4915	6.41528e-24
106604453	LOC106604453	protein diaphanous homolog 2-like	234.603	-2.27288	-9.4144	2.73636e-19
100380864	LOC100380864	KH domain-containing, RNA-binding, signal transduction-associated protein 1	2524.48	-1.53483	-3.43333	0.00684952
106610880	LOC106610880	coiled-coil domain-containing protein 28B-like	12.1477	3.01228	3.53619	0.00485724
106598228	LOC106598228	uncharacterized LOC106598228	54.8335	3.55952	6.88594	1.93381e-10
106605050	LOC106605050	trophoblast glycoprotein-like	68.1157	-2.59079	-6.06158	3.65878e-08
106592889	LOC106592889	CD97 antigen-like	80.0027	3.60662	8.80316	6.85683e-17
106567028	LOC106567028	neural cell adhesion molecule L1-like	101.473	-2.06306	-4.18791	0.000428357
106579912	fzd10	frizzled class receptor 10	30.3534	-3.07392	-3.95998	0.00104977
106560305	LOC106560305	volume-regulated anion channel subunit LRRC8C-like	763.196	-1.62346	-4.1414	0.000515039
106591099	LOC106591099	uncharacterized LOC106591099	849.692	1.35773	4.36716	0.000203761
106571924	LOC106571924	cadherin-4-like	755.236	-2.23978	-13.19	1.03999e-37
106571794	LOC106571794	pleckstrin homology domain-containing family G member 1-like	1207	1.58441	3.93523	0.00115459
106603398	LOC106603398	F-box only protein 30-like	850.136	1.64046	5.5621	6.34364e-07
106603381	LOC106603381	uncharacterized LOC106603381	5.12722	4.44384	3.3292	0.00955254
106612954	LOC106612954	serine/threonine-protein kinase ULK2-like	242.849	1.99985	4.82178	2.68277e-05
106575506	LOC106575506	putative potassium channel regulatory protein	59.2188	-2.23679	-4.28493	0.000289005
106585283	LOC106585283	uncharacterized LOC106585283	2940.54	2.30105	6.97823	1.02538e-10
106583358	LOC106583358	isocitrate dehydrogenase [NAD] subunit beta, mitochondrial-like	20.2492	-2.42854	-3.61904	0.0036572
106568488	cks2	CDC28 protein kinase regulatory subunit 2	60.5041	-2.08448	-3.95624	0.00106421
106599942	LOC106599942	tripartite motif-containing protein 29-like	132.12	5.09045	16.9695	2.7043e-62
106585472	LOC106585472	ubiquitin-conjugating enzyme E2 G1-like	91.2714	-2.06961	-4.09032	0.000630839
106578940	LOC106578940	metastasis-associated protein MTA3-like	52.4699	-2.07101	-3.89824	0.00132726
106573078	LOC106573078	non-muscle caldesmon-like	569.616	-1.90541	-4.16649	0.000465467
106601933	LOC106601933	E3 ubiquitin-protein ligase RNF213-like	201.825	1.98428	3.53163	0.0049305
106601926	LOC106601926	pyrroline-5-carboxylate reductase 1, mitochondrial-like	401.3	2.77404	12.4022	2.36057e-33
106598878	LOC106598878	tripartite motif-containing protein 29-like	155.251	4.09326	10.1464	2.22676e-22
106609439	LOC106609439	poly [ADP-ribose] polymerase 12-like	2108.92	1.6882	9.40954	2.85709e-19
106591773	LOC106591773	zinc finger protein 782-like	235.287	3.64107	8.29065	5.23874e-15
106568724	LOC106568724	RNA exonuclease 4-like	422.912	1.3725	3.65236	0.00326555
106579904	LOC106579904	growth factor receptor-bound protein 10-like	6198.17	3.31754	12.1103	8.22067e-32
106567552	LOC106567552	CAP-Gly domain-containing linker protein 2-like	69.7935	-3.48977	-8.80753	6.61947e-17
106577640	LOC106577640	uncharacterized LOC106577640	21.9529	2.79044	4.87164	2.12463e-05
106577641	LOC106577641	placenta-specific gene 8 protein-like	3361.71	2.68934	18.0982	7.90105e-71
106597924	LOC106597924	tripartite motif-containing protein 16-like	81.0928	5.35048	9.8592	3.87459e-21
106560517	LOC106560517	tyrosine-protein kinase receptor Tie-1-like	24.9065	-3.02841	-5.27545	2.88529e-06
106596004	LOC106596004	probable E3 ubiquitin-protein ligase HERC4	60.2613	5.83795	6.29103	9.17195e-09
100196312	m4a4a	Membrane-spanning 4-domains subfamily A member 4A	22.6197	-2.94734	-4.31668	0.000252982
106587575	LOC106587575	non-canonical poly(A) RNA polymerase PAPD5-like	1573.4	2.9183	19.4515	8.93953e-82
100136466	LOC100136466	follistatin	26.4952	9.37133	9.70203	1.79154e-20
106568952	LOC106568952	E3 ubiquitin/ISG15 ligase TRIM25-like	4381.9	3.52062	24.3441	4.82033e-128
106588224	LOC106588224	programmed cell death 1 ligand 1-like	172.107	2.81987	10.2757	6.00824e-23
106588197	LOC106588197	eomesodermin-like	13.1859	3.0627	3.95565	0.00106604
106612135	LOC106612135	proheparin-binding EGF-like growth factor	2662.97	2.32603	9.97223	1.27733e-21
106561062	wee1	WEE1 G2 checkpoint kinase	843.617	1.75703	9.64456	3.12161e-20
100136926	cyp1a	cytochrome P450 1A	189.815	2.65229	3.63743	0.00343455
106581758	LOC106581758	cell division cycle-associated protein 7-like	6.17606	-4.90453	-3.5652	0.00440096
106578553	LOC106578553	mitogen-activated protein kinase kinase kinase 8-like	397.564	2.93219	12.2514	1.48894e-32
106589463	hexdc	hexosaminidase D	198.143	-2.28868	-6.07099	3.459e-08
106561728	LOC106561728	tripartite motif-containing protein 14-like	184.924	1.74292	3.82796	0.00172844
106573537	LOC106573537	fibronectin-like	99.6441	-3.24348	-3.51419	0.00523436
106573506	LOC106573506	nuclear receptor ROR-alpha-like	222.46	-2.15665	-6.5889	1.37857e-09
106588990	LOC106588990	solute carrier family 45 member 4-like	31.5485	-3.28921	-7.5445	1.76922e-12
106602196	LOC106602196	interferon regulatory factor 2-binding protein-like	73.85	-2.64427	-4.99627	1.16245e-05
106583434	LOC106583434	uncharacterized LOC106583434	270.61	1.92378	5.95038	7.08028e-08
106583433	LOC106583433	interferon-induced protein 44-like	49.5721	3.40347	6.734	5.36733e-10
100196245	fkbp3	FK506 binding protein 3	480.186	-1.93738	-5.06656	8.26169e-06
106573607	LOC106573607	follistatin-related protein 3-like	2425.73	3.16895	17.6959	1.01439e-67
106586142	LOC106586142	signal transducer and activator of transcription 1-alpha/beta-like	1622.5	2.66439	18.714	1.04785e-75
106577800	LOC106577800	tripartite motif-containing protein 34A-like	54.3276	-1.8338	-3.71651	0.00259183
106564844	LOC106564844	uncharacterized LOC106564844	438.028	1.59061	5.68836	3.16518e-07
106563882	LOC106563882	solute carrier family 46 member 3-like	347.675	1.5088	4.84239	2.43633e-05
106593013	LOC106593013	probable global transcription activator SNF2L2	50.5418	-2.00092	-3.69305	0.00282131
106611298	LOC106611298	mitogen-activated protein kinase kinase kinase 4-like	26.2985	-3.48611	-5.78025	1.89049e-07
106611248	LOC106611248	mitogen-activated protein kinase kinase kinase 4-like	123.35	-1.87681	-5.51463	8.2341e-07
106568757	LOC106568757	Krueppel-like factor 9	168.028	1.8775	3.71094	0.00264474
106611472	LOC106611472	tandem C2 domains nuclear protein-like	162.334	2.03099	3.53161	0.0049305
106612657	LOC106612657	large neutral amino acids transporter small subunit 4-like	115.734	-2.21732	-3.56305	0.00443434
106612298	LOC106612298	E3 ubiquitin-protein ligase TRIM39-like	50.9508	2.58993	4.77083	3.40789e-05
106571277	nt5e	5'-nucleotidase ecto	279.383	-2.35208	-3.57664	0.00423387
106582223	LOC106582223	charged multivesicular body protein 2b	48.596	3.98117	5.37942	1.68829e-06
106590018	LOC106590018	BMP and activin membrane-bound inhibitor homolog	85.3516	2.13244	6.02499	4.56424e-08
106590392	LOC106590392	class E basic helix-loop-helix protein 22-like	24.1933	4.17871	5.03479	9.63086e-06
106573455	LOC106573455	UPF0577 protein KIAA1324-like	340.977	-2.83286	-9.59705	4.8709e-20
106598990	LOC106598990	mediator of RNA polymerase II transcription subunit 26-like	213.386	1.76039	3.33921	0.00926691
106598856	LOC106598856	retinol dehydrogenase 12-like	451.156	-2.4623	-15.6609	4.51756e-53
100380696	LOC100380696	fibronectin	9061.6	-2.48399	-6.78595	3.78718e-10
106603552	LOC106603552	nuclear receptor-interacting protein 1-like	690.614	1.64863	7.72341	4.58804e-13
106613252	LOC106613252	cyclin-L1-like	569.917	2.18492	5.75631	2.16319e-07
106613254	LOC106613254	TCDD-inducible poly [ADP-ribose] polymerase-like	481.135	3.02499	14.1136	3.78299e-43
106603807	sytl2	synaptotagmin like 2	3100.73	-1.38034	-3.58493	0.00411581
106590485	LOC106590485	acyl-coenzyme A thioesterase 9, mitochondrial-like	126.249	-2.55745	-8.03393	4.12146e-14
106611062	pomt2	protein O-mannosyltransferase 2	125.778	-3.80493	-9.98532	1.12466e-21
106611065	LOC106611065	RAS guanyl-releasing protein 1-like	307.32	-1.61144	-4.84857	2.36615e-05
106563420	LOC106563420	chordin-like protein 2	95.7943	-1.68246	-3.37785	0.00817716
106581044	LOC106581044	TLC domain-containing protein 2-like	302.808	1.94369	4.39168	0.000183979
106571385	nrg1	neuregulin 1	61.7782	2.15495	5.45532	1.13179e-06
106571416	fut10	fucosyltransferase 10	110.579	-2.38031	-6.71396	6.09579e-10
106604227	LOC106604227	glucosamine-6-phosphate isomerase 1	199.741	-1.91833	-4.36591	0.000204875
106578829	LOC106578829	proline-rich protein 18-like	36.6597	4.09601	8.0675	3.15715e-14
106604230	LOC106604230	septin-8-A-like	83.1694	-2.51535	-7.47314	3.0073e-12
106601858	LOC106601858	transcription factor Sox-8-like	1527.77	3.95406	21.151	1.10871e-96
106560789	snx33	sorting nexin 33	347.845	-2.38726	-6.10747	2.78671e-08
106578729	LOC106578729	uncharacterized LOC106578729	1046.91	3.43983	17.0326	9.3109e-63
106592474	LOC106592474	uncharacterized LOC106592474	296.4	3.77556	17.1758	8.11506e-64
106592457	LOC106592457	trichohyalin-like	479.99	2.47816	8.52696	7.34094e-16
106589723	LOC106589723	polycomb group RING finger protein 5-B-like	240.412	3.39376	8.74368	1.14738e-16
100136585	tap1	transporter 1, ATP binding cassette subfamily B member	1941.05	1.58576	5.25064	3.27186e-06
106605274	LOC106605274	raftlin-like	23.5915	-2.60106	-4.07837	0.000661222
106573909	LOC106573909	U6 snRNA-associated Sm-like protein LSm4	573.009	-1.52675	-4.89855	1.86806e-05
106576460	LOC106576460	protein BTG1-like	1532.37	1.30273	3.339	0.0092707
106576451	LOC106576451	uncharacterized LOC106576451	538.469	3.98146	23.8514	6.55806e-123
106571457	LOC106571457	CD2-associated protein-like	429.308	-1.96607	-6.32466	7.44265e-09
106611611	LOC106611611	smoothelin-like protein 2	20.1827	7.54564	7.09844	4.45056e-11
106565419	LOC106565419	uncharacterized protein C1orf106 homolog	101.576	2.19508	5.48448	9.68034e-07
106577043	LOC106577043	homeobox protein HMX2-like	20.0615	2.50233	3.34244	0.00917837
106570083	LOC106570083	heterogeneous nuclear ribonucleoprotein R-like	372.046	-1.55907	-3.45086	0.00646986
106581675	LOC106581675	collagen alpha-1(XVIII) chain-like	86.1565	-1.93934	-4.02505	0.000816706
106593683	LOC106593683	tripartite motif-containing protein 16-like	30.1941	1.93288	3.34142	0.00920497
106611806	LOC106611806	protocadherin beta-16-like	93.3258	-1.87605	-6.05793	3.73926e-08
106606746	LOC106606746	interferon-induced protein 44-like	295.441	3.02428	13.3322	1.60758e-38
106606747	LOC106606747	cerebellar degeneration-related protein 2-like	44.6874	2.67932	5.20236	4.16601e-06
106561796	LOC106561796	protein quaking-A	3344.16	-1.5726	-5.65177	3.86953e-07
106581234	LOC106581234	dehydrogenase/reductase SDR family member 13-like	153.098	-2.76565	-10.0322	7.06129e-22
106611820	LOC106611820	protocadherin gamma-A11-like	88.2072	-1.97083	-6.0096	4.9976e-08
106601204	LOC106601204	proline-rich extensin-like protein EPR1	91.2824	4.45182	11.9441	5.95053e-31
100136380	cd9	CD9 molecule	8321.26	4.45056	23.3171	1.81464e-117
106601212	LOC106601212	heme-binding protein 1-like	4.35525	5.55004	4.77552	3.3327e-05
106570748	LOC106570748	fibrinogen silencer-binding protein-like	21.8494	2.61626	4.98815	1.20908e-05
106570829	hmgcr	3-hydroxy-3-methylglutaryl-CoA reductase	5456.67	-1.56169	-5.21897	3.83816e-06
106612113	cxxc5	CXXC finger protein 5	1169.27	1.92423	4.29277	0.000279771
106610548	LOC106610548	E3 ubiquitin-protein ligase RNF38-like	459.397	1.83537	6.2199	1.41033e-08
106596943	LOC106596943	ubiquitin carboxyl-terminal hydrolase 26-like	14.8674	7.06751	6.62284	1.10791e-09
106597682	LOC106597682	heat shock 70 kDa protein-like	4701.99	3.90978	12.0636	1.44161e-31
106564701	LOC106564701	ras and Rab interactor 2-like	3077.05	3.23304	10.8131	2.14097e-25
106565971	LOC106565971	bromodomain and PHD finger-containing protein 3-like	59.0501	-1.78637	-3.51196	0.00527073
106606425	LOC106606425	ethanolamine-phosphate cytidylyltransferase-like	14.0519	-3.40315	-4.69558	4.80782e-05
106566303	LOC106566303	sarcoplasmic/endoplasmic reticulum calcium ATPase 2-like	1041.5	1.46884	5.6777	3.35844e-07
106561856	LOC106561856	von Willebrand factor-like	57.3506	-4.38814	-7.70524	5.26769e-13
106606066	LOC106606066	E3 ubiquitin-protein ligase TRIM71-like	82.3737	-3.16675	-5.10178	6.95317e-06
106568193	LOC106568193	TP53-regulated inhibitor of apoptosis 1-like	214.315	1.52478	3.38404	0.00801247
100380555	ncs1	Neuronal calcium sensor 1	289.285	1.55291	3.96723	0.00102091
106601827	LOC106601827	trinucleotide repeat-containing gene 6C protein-like	39.2998	-3.07517	-3.89863	0.00132673
106563358	LOC106563358	C-C motif chemokine 19-like	97.8606	6.62006	11.4814	1.29167e-28
106563053	LOC106563053	GDNF family receptor alpha-2-like	82.3811	-2.04651	-3.95154	0.00108345
106563051	LOC106563051	zinc finger protein 703-like	342.076	3.30278	12.5051	6.57899e-34
106581657	LOC106581657	melanophilin-like	122.409	-3.12536	-9.95547	1.50702e-21
106589394	LOC106589394	phosphatidylcholine:ceramide cholinephosphotransferase 1-like	345.095	2.58961	8.89588	3.0463e-17
106583751	LOC106583751	mesencephalic astrocyte-derived neurotrophic factor-like	7226.29	1.9947	10.1634	1.87184e-22
106575471	LOC106575471	mucin-5B-like	15.0745	3.85825	4.99776	1.15528e-05
100136513	cmpk2	cytidine/uridine monophosphate kinase 2	2934.9	5.54614	39.8877	0
100195910	rsad2	radical S-adenosyl methionine domain containing 2	873.171	8.4798	24.0766	3.0162e-125
106580058	LOC106580058	transmembrane protein 2-like	572.643	-2.06958	-4.50208	0.000113956
106574482	LOC106574482	interferon-induced protein 44-like	1916.02	2.39252	11.9801	3.8802e-31
106603500	ubc	ubiquitin C	2116.59	1.63761	4.25904	0.000321067
106582666	LOC106582666	DNA damage-inducible transcript 3 protein-like	15634.9	4.51709	23.6659	5.23447e-121
106600605	LOC106600605	N-acetyllactosaminide beta-1,3-N-acetylglucosaminyltransferase 2-like	663.908	1.96268	9.19343	2.10643e-18
106564609	LOC106564609	5-demethoxyubiquinone hydroxylase, mitochondrial-like	41.8122	-2.54429	-5.13009	6.03342e-06
106605768	LOC106605768	protein tweety homolog 1-like	8.36757	3.49102	3.59047	0.00403365
106605765	LOC106605765	uncharacterized LOC106605765	3505.03	2.52668	10.208	1.19189e-22
106585354	LOC106585354	guanine deaminase-like	21.7882	3.34096	5.69533	3.0439e-07
100380672	LOC100380672	RNA-binding protein 5-B	423.184	-1.50804	-3.55997	0.00447891
106562409	LOC106562409	sorting nexin-1-like	151.17	-1.66536	-3.53316	0.00490623
106589772	LOC106589772	stromal cell-derived factor 1-like	72.5035	6.01219	14.0122	1.55027e-42
106581253	LOC106581253	SH3 domain-binding protein 5-like	3.38726	5.4455	3.61189	0.0037407
106581291	LOC106581291	CD83 antigen-like	1317.57	5.72999	26.4049	1.20818e-150
106583010	LOC106583010	polyhomeotic-like protein 2	277.307	-2.5849	-6.82442	2.92139e-10
106560994	LOC106560994	protein MON2 homolog	118.59	-1.72737	-3.33765	0.00931219
106566438	LOC106566438	protein FAM110A-like	221.713	2.31788	11.606	3.09621e-29
106587180	LOC106587180	cytochrome b5-like	2152.64	-1.91939	-7.31043	9.87591e-12
106577761	LOC106577761	serine protease hepsin-like	14.0675	3.35051	3.63985	0.00340471
100195072	atf4	Cyclic AMP-dependent transcription factor ATF-4	2418.6	1.58532	4.08601	0.000641496
106570085	LOC106570085	dual specificity protein kinase CLK2-like	230.967	1.47267	3.76222	0.00220166
100306806	tnip2	TNFAIP3-interacting protein 2	548.109	3.65066	14.2653	4.43432e-44
100195256	vps41	vacuolar protein sorting 41 homolog (S. cerevisiae)	615.038	-1.34197	-3.48496	0.00577512
106575217	LOC106575217	NGFI-A-binding protein 1-like	172.373	1.92944	5.36799	1.79162e-06
106601828	LOC106601828	extracellular serine/threonine protein kinase FAM20C-like	54.7471	3.04626	7.70923	5.11327e-13
106568452	LOC106568452	trimeric intracellular cation channel type B-like	332.738	2.7029	8.44786	1.42125e-15
106602822	LOC106602822	Krueppel-like factor 8	940.77	1.60054	5.36803	1.79162e-06
106586451	LOC106586451	neuroblast differentiation-associated protein AHNAK-like	156.745	-2.84517	-5.28444	2.75895e-06
106608018	smc6	structural maintenance of chromosomes 6	113.748	-1.84759	-4.78855	3.13486e-05
106572113	LOC106572113	cytochrome c oxidase subunit 4 isoform 2, mitochondrial-like	99.3417	-1.78763	-3.5434	0.0047415
106561431	LOC106561431	uncharacterized LOC106561431	134.947	1.72128	3.67561	0.00300489
100270810	ncf1	neutrophil cytosolic factor 1	859.26	8.89463	22.5061	1.86349e-109
106585387	LOC106585387	uncharacterized HIT-like protein Synpcc7942_1390	94.3467	-2.04828	-4.24347	0.000341903
106566895	LOC106566895	histone deacetylase 7-like	269.983	-1.89042	-3.5701	0.00432965
106566894	LOC106566894	twist-related protein 2-like	218.8	-2.0274	-4.04695	0.000749117
106589093	sync	syncoilin, intermediate filament protein	137.132	1.5824	4.37254	0.000199209
100195392	ck077	CK077 protein	179.809	2.09948	6.31464	7.92073e-09
106581569	cssa20h3orf52	chromosome ssa20 open reading frame, human C3orf52	40.1754	3.15227	7.71309	4.96439e-13
106586801	LOC106586801	butyrophilin subfamily 1 member A1-like	78.3509	3.442	7.02957	7.19463e-11
106594559	LOC106594559	barrier-to-autointegration factor-like	351.881	8.12022	13.8742	1.03736e-41
106573494	LOC106573494	1-acylglycerol-3-phosphate O-acyltransferase ABHD5-like	307.795	-1.4042	-3.64889	0.00330561
100196201	ubl1	Ubiquitin-like protein 1	10866.2	5.64682	35.7517	2.9112e-276
106580309	LOC106580309	serine/arginine-rich splicing factor 1-like	137.137	1.98467	6.29754	8.80861e-09
106601740	LOC106601740	NADPH oxidase organizer 1-like	9.04179	6.60675	5.92007	8.4417e-08
106583499	LOC106583499	plasma membrane calcium-transporting ATPase 1-like	114.523	-1.86417	-4.92254	1.66437e-05
106609107	LOC106609107	zinc finger BED domain-containing protein 4-like	613.206	1.37833	3.37723	0.00819378
106599036	LOC106599036	mitochondrial import inner membrane translocase subunit TIM44-like	391.674	2.11474	6.09184	3.05491e-08
106612336	trim8	tripartite motif containing 8	848.017	1.59161	5.42148	1.35339e-06
106566600	LOC106566600	complement component C7-like	901.96	-1.5968	-3.42308	0.00708111
106607354	LOC106607354	BTB/POZ domain-containing protein KCTD5-like	983.325	1.59415	7.92206	9.93629e-14
106586346	LOC106586346	dnaJ homolog subfamily B member 11-like	1740.42	1.62636	6.60071	1.27737e-09
106561462	LOC106561462	protein-methionine sulfoxide oxidase mical2b-like	30.6962	2.92952	5.57979	5.75781e-07
106578090	LOC106578090	uncharacterized LOC106578090	366.03	1.34092	3.34079	0.00922215
106565912	LOC106565912	astrotactin-2-like	53.9115	2.08129	4.60889	7.11072e-05
106584679	LOC106584679	uncharacterized LOC106584679	15.6997	5.21528	5.95827	6.76306e-08
106590153	LOC106590153	transcription factor Sox-17-alpha-A-like	132.288	2.50337	6.15634	2.07806e-08
106584374	LOC106584374	long-chain-fatty-acid--CoA ligase ACSBG2-like	5085.76	1.67959	5.94185	7.42732e-08
106584280	LOC106584280	transcription factor AP-1-like	689.18	3.90721	14.622	2.68824e-46
106607851	ift172	intraflagellar transport 172	104.388	-1.69833	-3.86805	0.00148972
100195681	il8	interleukin 8	168.196	6.75591	12.3979	2.48248e-33
106582501	LOC106582501	interferon-induced guanylate-binding protein 1-like	103.911	4.80425	12.7435	3.27505e-35
106582497	LOC106582497	integrator complex subunit 6-like	176.648	1.50209	3.85734	0.00154941
106582503	LOC106582503	interferon-induced guanylate-binding protein 1-like	5.06135	5.33296	4.38477	0.000189297
106609600	LOC106609600	plasma membrane calcium-transporting ATPase 1-like	104.327	2.28739	5.38112	1.67514e-06
106571269	LOC106571269	collagen alpha-1(XII) chain-like	265.261	-3.70994	-8.24192	7.81186e-15
100195427	snx14	sorting nexin 14	422.762	-1.33887	-3.60432	0.00383876
106595409	LOC106595409	GTPase IMAP family member 7-like	38.716	7.11697	6.40595	4.45672e-09
106595410	LOC106595410	GTPase IMAP family member 7-like	30.7058	6.84717	5.33401	2.14119e-06
106604379	LOC106604379	retinoic acid receptor responder protein 3-like	970.916	2.19854	13.3299	1.65363e-38
106588722	LOC106588722	receptor-transporting protein 3-like	1590.94	2.70719	18.6877	1.69996e-75
106563480	LOC106563480	mannose-P-dolichol utilization defect 1 protein-like	913.849	1.60495	9.57828	5.81492e-20
106573862	LOC106573862	cystathionine gamma-lyase-like	259.146	1.94551	7.05531	6.02512e-11
106573958	nbeal1	neurobeachin like 1	1741.84	3.33702	11.3403	6.45181e-28
106586160	LOC106586160	myosin light chain kinase, smooth muscle-like	3.74313	5.44339	3.34244	0.00917837
106577833	LOC106577833	interleukin-8-like	399.179	-2.38537	-6.88967	1.88723e-10
106583613	LOC106583613	plectin-like	8880.1	-1.57713	-6.01405	4.8693e-08
106609310	LOC106609310	E3 ubiquitin-protein ligase TRIM39-like	373.534	3.18085	17.9234	1.79178e-69
106604324	LOC106604324	solute carrier family 25 member 53-like	115.501	2.07457	6.45035	3.3675e-09
106606818	LOC106606818	nucleolar transcription factor 1-like	737.296	2.0896	11.7414	6.47911e-30
106572753	LOC106572753	eukaryotic translation initiation factor 4B-like	150.834	-1.77575	-4.39163	0.000183979
106602568	LOC106602568	E3 ubiquitin-protein ligase TRIM21-like	165.452	4.07526	15.0544	4.59766e-49
106601388	LOC106601388	growth-regulated alpha protein-like	124.009	2.37973	6.91346	1.60479e-10
106600822	LOC106600822	rap guanine nucleotide exchange factor-like 1	36.38	4.12148	10.7963	2.55875e-25
106577876	LOC106577876	collagen alpha-6(IV) chain-like	8.70294	2.72026	3.80938	0.00185061
106574975	LOC106574975	OX-2 membrane glycoprotein-like	243.202	3.90032	18.4673	9.93313e-74
106576272	LOC106576272	N-acetylglucosamine-1-phosphotransferase subunits alpha/beta-like	228.197	-1.3905	-3.45692	0.00633933
106569819	LOC106569819	uncharacterized LOC106569819	42.8329	-2.51193	-3.70548	0.00269743
106568629	efr3a	EFR3 homolog A	112.992	-1.53483	-3.93488	0.00115595
100380348	ubf1	Nucleolar transcription factor 1	332.742	2.29998	7.84947	1.74798e-13
106582520	LOC106582520	motor neuron and pancreas homeobox protein 1-like	33.308	8.71806	8.58787	4.37848e-16
106602323	LOC106602323	probable E3 ubiquitin-protein ligase HERC3	832.356	3.93298	28.0413	6.67042e-170
106599403	LOC106599403	E3 ubiquitin/ISG15 ligase TRIM25-like	376.956	4.81847	22.0607	3.61935e-105
106589729	LOC106589729	zinc finger CCCH domain-containing protein 6-like	337.157	-1.82343	-6.71741	5.96679e-10
106602881	LOC106602881	A disintegrin and metalloproteinase with thrombospondin motifs 15-like	100.585	-2.89621	-9.04359	8.19116e-18
106583568	kiaa1161	KIAA1161 ortholog	936.713	-1.95091	-7.18793	2.3769e-11
106579272	sema4g	semaphorin 4G	589.931	2.12222	8.7663	9.42306e-17
106579271	LOC106579271	transmembrane protein 180-like	347.614	2.52322	6.26102	1.09869e-08
106580112	pole	DNA polymerase epsilon, catalytic subunit	18.8052	-3.30316	-4.23086	0.000360152
106613940	LOC106613940	dedicator of cytokinesis protein 1-like	40.0263	-2.45515	-5.52325	7.86338e-07
106566849	LOC106566849	cold shock domain-containing protein E1-like	2267.17	-1.61639	-8.80421	6.80564e-17
106564657	LOC106564657	mitochondrial Rho GTPase 1-A-like	304.113	1.50581	4.23792	0.000349984
106580165	LOC106580165	arrestin domain-containing protein 3	7676	2.35489	16.9361	4.75697e-62
106565118	LOC106565118	calcium/calmodulin-dependent protein kinase type 1D-like	1095.91	9.24193	15.449	1.17012e-51
106563615	LOC106563615	pre-mRNA 3'-end-processing factor FIP1-like	69.4533	-2.42153	-5.06339	8.38808e-06
106570904	LOC106570904	uncharacterized LOC106570904	75.9037	1.75302	3.54932	0.00464503
106590395	LOC106590395	uncharacterized LOC106590395	8.94618	6.72767	5.3887	1.60989e-06
106578430	LOC106578430	zinc finger protein RFP-like	235.949	2.76467	11.264	1.53268e-27
106600841	LOC106600841	nuclear factor erythroid 2-related factor 1-like	2282.15	3.30531	15.5618	2.06005e-52
106592105	LOC106592105	inositol 1,4,5-trisphosphate receptor-interacting protein-like 2	1105.8	1.71396	10.2301	9.53014e-23
106570126	dolk	dolichol kinase	400.383	-1.64997	-6.14833	2.18032e-08
106600641	LOC106600641	sideroflexin-5-like	65.3697	-2.23578	-4.05165	0.000735367
106579558	prkdc	protein kinase, DNA-activated, catalytic polypeptide	58.0131	-2.0748	-4.10365	0.00059852
106589376	tbc1d12	TBC1 domain family member 12	60.7548	-1.84476	-3.58735	0.00407966
100195833	c25ha	Cholesterol 25-hydroxylase-like protein A	865.039	9.11924	18.315	1.61789e-72
106589227	LOC106589227	cholesterol 25-hydroxylase-like protein	185.066	10.0073	10.5524	3.40586e-24
106563627	LOC106563627	ubiquitin-conjugating enzyme E2 D2	4229.29	1.28286	3.57753	0.00422214
106573688	LOC106573688	gigaxonin-like	328.957	-1.44724	-3.64636	0.00333372
106605951	LOC106605951	mucin-20-like	217.611	2.11068	6.42409	3.96915e-09
106571215	LOC106571215	NACHT, LRR and PYD domains-containing protein 12-like	1017.69	1.94467	6.66521	8.38508e-10
106606485	LOC106606485	protein FAM195A-like	63.9051	2.45903	5.08677	7.46427e-06
100136463	LOC100136463	growth hormone receptor isoform 2 precursor	96.453	-1.97179	-5.05432	8.7775e-06
106591455	LOC106591455	uncharacterized LOC106591455	179.666	1.5572	3.83799	0.0016667
106560698	LOC106560698	cyclin-dependent kinase inhibitor 1B-like	16.6683	3.9349	5.58141	5.70918e-07
106591922	LOC106591922	probable E3 ubiquitin-protein ligase HERC6	672.149	5.99411	26.8998	2.33854e-156
106591927	LOC106591927	suppressor of cytokine signaling 1-like	294.457	4.36499	19.3785	3.62139e-81
106588416	LOC106588416	ETS domain-containing transcription factor ERF-like	1498.99	1.39785	3.55075	0.00462354
106582089	cenpj	centromere protein J	95.2837	-1.94751	-3.67764	0.00298308
106587645	LOC106587645	sorting nexin-1-like	103.525	-1.66712	-4.38712	0.000187504
106587322	LOC106587322	cingulin-like protein 1	464.756	-2.01978	-3.94355	0.0011166
106604828	LOC106604828	protocadherin alpha-4-like	223.236	-2.60568	-7.73421	4.22721e-13
106604881	LOC106604881	protocadherin alpha-C2-like	1675.96	-2.01897	-6.60164	1.27004e-09
106578964	LOC106578964	interferon-induced protein with tetratricopeptide repeats 5-like	451.131	5.01734	21.8285	5.87682e-103
106612356	LOC106612356	uncharacterized LOC106612356	20.8106	5.61773	5.17053	4.9125e-06
106608286	ylpm1	YLP motif containing 1	253.673	-1.68987	-4.40183	0.000176464
106608294	LOC106608294	proto-oncogene c-Fos-like	540.156	6.613	20.8541	5.65677e-94
106567576	LOC106567576	uncharacterized LOC106567576	28.4851	2.28968	4.11187	0.00057927
106609342	LOC106609342	enoyl-CoA hydratase domain-containing protein 3, mitochondrial-like	42.238	-1.96536	-3.64235	0.00337705
106603763	LOC106603763	CXADR-like membrane protein	90.9467	-1.99702	-3.36165	0.00862079
106563731	LOC106563731	uncharacterized LOC106563731	303.695	1.53342	4.65736	5.71693e-05
106597052	LOC106597052	E3 ubiquitin/ISG15 ligase TRIM25-like	2100.2	4.96115	20.89	2.68716e-94
100195645	st2s2	Cytosolic sulfotransferase 2	783.514	2.06148	5.39193	1.58311e-06
100195503	pspc1	paraspeckle component 1	64.1827	-2.59902	-7.38204	5.86668e-12
106576665	LOC106576665	uncharacterized LOC106576665	46.1191	2.08846	4.29162	0.000281063
106577506	LOC106577506	apolipoprotein Eb-like	155520	-1.91302	-6.02618	4.53521e-08
106574263	LOC106574263	inhibin beta B chain-like	224.726	-2.69745	-5.40189	1.50374e-06
106606645	LOC106606645	transcription factor SPT20 homolog	3523.51	2.23173	12.6239	1.49071e-34
106560434	LOC106560434	uncharacterized LOC106560434	18.4189	2.74835	3.57805	0.00421469
106611999	fgfrl1	fibroblast growth factor receptor-like 1	10.4351	-3.43853	-4.54475	9.45086e-05
106560813	LOC106560813	choline kinase alpha-like	978.35	2.00581	7.60453	1.13227e-12
106592407	LOC106592407	4-aminobutyrate aminotransferase, mitochondrial-like	24.9227	2.26741	4.00716	0.000875943
106612154	LOC106612154	vesicle transport protein SEC20-like	32.3848	4.29613	7.92142	9.98001e-14
100196574	msx2	Homeobox protein MSX-2	3.75805	6.29459	4.38875	0.000186215
106580501	LOC106580501	rho GTPase-activating protein 25-like	14.5617	2.62752	3.40017	0.00761819
106580502	LOC106580502	cholesterol 25-hydroxylase-like protein	29.7428	3.14896	6.08419	3.19901e-08
106589535	LOC106589535	cold shock domain-containing protein C2-like	473.328	1.91115	5.54058	7.14746e-07
106603806	LOC106603806	CREB/ATF bZIP transcription factor-like	186.743	-2.68305	-6.58262	1.43649e-09
106583833	LOC106583833	constitutive coactivator of PPAR-gamma-like protein 1 homolog	640.549	-2.09816	-9.52526	9.5859e-20
100380741	LOC100380741	protein kinase C-binding protein NELL2	112.64	-2.89327	-6.4701	2.96986e-09
106605653	LOC106605653	protein lin-28 homolog A-like	95.2299	2.52746	7.18618	2.40298e-11
106605654	LOC106605654	uncharacterized LOC106605654	645.129	3.16209	12.1298	6.50546e-32
106605529	LOC106605529	Krueppel-like factor 10	98.3523	3.56282	10.2087	1.18489e-22
106583140	LOC106583140	protein eva-1 homolog B-like	828.73	2.42337	9.60967	4.32297e-20
106567506	LOC106567506	gamma-aminobutyric acid receptor subunit alpha-6-like	10.1386	3.20094	4.04879	0.000744044
106596088	LOC106596088	suppressor of cytokine signaling 1-like	104.525	4.44916	15.3342	6.80985e-51
106582274	LOC106582274	coiled-coil domain-containing protein 141-like	149.23	-3.85239	-8.46178	1.26355e-15
106560850	LOC106560850	protein NLRC5-like	805.731	4.47599	31.4522	9.57415e-214
100195082	zn503	Zinc finger protein 503	372.65	1.94604	6.15921	2.04471e-08
106613902	LOC106613902	calreticulin-like	1006.18	2.23139	10.6851	8.38062e-25
106561473	LOC106561473	tripartite motif-containing protein 47-like	4125.09	2.75799	16.5883	1.58061e-59
106563223	LOC106563223	guanine nucleotide exchange factor VAV2-like	59.0703	-2.34585	-5.28203	2.7922e-06
106581851	lss	lanosterol synthase	751.17	-2.61669	-8.86128	4.12308e-17
106610416	LOC106610416	GTPase IMAP family member 7-like	7.87752	6.31853	5.16458	5.06566e-06
100196268	tf2b	Transcription initiation factor IIB	568.143	1.92137	3.95632	0.00106414
106605364	LOC106605364	CD83 antigen-like	40.7754	2.65111	6.36241	5.87976e-09
100136479	LOC100136479	CD83 antigen	712.984	3.57666	17.9368	1.41772e-69
106603088	LOC106603088	heterogeneous nuclear ribonucleoprotein U-like protein 1	565.162	-1.39624	-4.07196	0.000678083
100196774	ccd49	Coiled-coil domain-containing protein 49	337.65	1.54944	5.11873	6.38965e-06
106603916	LOC106603916	proheparin-binding EGF-like growth factor	148.828	1.89045	4.26872	0.000308738
106583239	LOC106583239	SWI/SNF complex subunit SMARCC2-like	234.177	-2.11495	-5.39788	1.53521e-06
106590886	LOC106590886	uncharacterized LOC106590886	256.272	1.80821	5.10997	6.67317e-06
106613774	LOC106613774	E3 SUMO-protein ligase PIAS4-like	189.997	1.71354	4.86623	2.17759e-05
106613783	LOC106613783	RNA polymerase II elongation factor ELL-like	226.348	1.51289	3.62606	0.00357511
106571866	cdc42se2	CDC42 small effector 2	72.1787	4.39226	8.31574	4.25888e-15
106571857	lyrm7	LYR motif containing 7	259.96	1.7304	3.68716	0.00288341
106565642	LOC106565642	uncharacterized LOC106565642	42.8487	-2.42145	-5.62519	4.48409e-07
106581195	LOC106581195	uncharacterized LOC106581195	347.334	-1.54811	-4.13432	0.000529905
106600545	LOC106600545	sodium/potassium-transporting ATPase subunit beta-1-interacting protein 4-like	12.3853	-3.42748	-4.03623	0.000781569
106562051	LOC106562051	matrix metalloproteinase-15-like	18.6991	3.86446	4.30553	0.000265085
106604515	LOC106604515	elongation of very long chain fatty acids protein 6	2295.85	-2.33735	-9.70885	1.67747e-20
100195562	ctso	cathepsin O	75.9569	-2.05553	-4.13589	0.00052656
106589232	LOC106589232	tudor and KH domain-containing protein-like	5.09877	6.58837	4.86766	2.16365e-05
106581954	LOC106581954	UDP-glucuronosyltransferase-like	262.041	2.52908	10.0115	8.67883e-22
106584802	LOC106584802	uncharacterized LOC106584802	36.7666	2.74817	5.20159	4.18024e-06
106596635	LOC106596635	OX-2 membrane glycoprotein-like	44.9914	4.43903	7.1432	3.25299e-11
106605227	LOC106605227	protein C-ets-2-like	437.351	-1.62805	-4.22756	0.000365267
106563511	LOC106563511	protein regulator of cytokinesis 1-like	61.6398	-3.36269	-4.40992	0.000170297
106569417	LOC106569417	SUN domain-containing ossification factor-like	1013.19	2.01044	3.81834	0.00179061
100195157	fljxx	sugar kinase FLJ10986 homolog	97.3875	-2.22211	-5.59915	5.16792e-07
106599132	LOC106599132	uncharacterized LOC106599132	5.61832	-4.42596	-3.53054	0.00494746
106600988	LOC106600988	uncharacterized LOC106600988	323.47	2.84782	13.1055	3.13802e-37
106576398	LOC106576398	diphosphoinositol polyphosphate phosphohydrolase 3-beta-like	246.557	2.05218	8.60327	3.84911e-16
106565448	LOC106565448	cyclin-dependent kinase 4-like	1579.19	-2.0376	-10.9474	5.05174e-26
106600984	LOC106600984	ADP-ribosylation factor-like protein 5B	1006.07	5.66042	18.3232	1.40048e-72
106571482	LOC106571482	vascular endothelial growth factor A-A-like	824.219	2.29001	8.38404	2.43108e-15
106611932	LOC106611932	receptor expression-enhancing protein 2-like	1166.2	-2.37442	-8.16941	1.39756e-14
106590402	LOC106590402	E3 ubiquitin-protein ligase RNF31-like	742.081	1.42583	3.54822	0.00466354
106601811	LOC106601811	hormonally up-regulated neu tumor-associated kinase homolog A-like	7.63252	6.1917	4.08986	0.000631747
106585241	LOC106585241	nitric oxide synthase, brain-like	12.2416	-2.70005	-3.37959	0.00813194
106562977	LOC106562977	heterogeneous nuclear ribonucleoprotein R	194.474	-2.92064	-7.16576	2.77729e-11
106563598	LOC106563598	uncharacterized LOC106563598	2019.57	6.93958	23.2344	1.22218e-116
106600575	eif4e2	eukaryotic translation initiation factor 4E family member 2	89.2731	-2.1686	-3.91766	0.00123655
106563472	LOC106563472	protein cornichon homolog 2-like	5.35313	6.41718	5.44922	1.16793e-06
106581903	LOC106581903	homeobox protein PKNOX1-like	69.6922	-2.19464	-5.66175	3.66374e-07
106604926	LOC106604926	early growth response protein 1-like	673.974	1.96909	12.0212	2.39225e-31
106611198	traf3	TNF receptor associated factor 3	548.171	2.68766	13.0084	1.10939e-36
106560696	peak1	pseudopodium enriched atypical kinase 1	659.628	-1.53689	-6.59181	1.35404e-09
106573664	tmem231	transmembrane protein 231	58.6083	-2.20119	-4.00733	0.000875775
106597820	LOC106597820	heat shock protein DDB_G0288861-like	13.6631	-3.7758	-3.38331	0.0080321
106605846	LOC106605846	interleukin-11-like	1873.07	2.88993	7.82087	2.17055e-13
106591064	LOC106591064	serine/threonine-protein kinase ppk4-like	791.069	3.66148	16.8105	3.90577e-61
106572303	LOC106572303	helicase ARIP4-like	296.677	2.17287	7.14246	3.26859e-11
106586342	LOC106586342	exocyst complex component 3-like protein	35.8215	9.53279	9.86934	3.51394e-21
106607299	LOC106607299	polymerase I and transcript release factor-like	42.5883	1.81229	4.42698	0.000158302
106592872	LOC106592872	RNA-binding protein 12B-like	66.6449	-2.3778	-7.34015	7.96017e-12
106592873	LOC106592873	RNA-binding protein 12B-like	82.3719	-2.02144	-5.25201	3.25015e-06
106605280	LOC106605280	deoxyribonuclease-2-alpha-like	646.209	1.71693	7.10702	4.20099e-11
106593784	LOC106593784	protein asteroid homolog 1-like	350.244	10.0074	12.5318	4.71306e-34
106582229	LOC106582229	serine-aspartate repeat-containing protein I-like	8.09051	5.8267	4.80778	2.86803e-05
106563479	LOC106563479	steroid hormone receptor ERR1-like	799.967	1.30924	3.64443	0.00335407
106563487	LOC106563487	uncharacterized LOC106563487	93.7947	4.22709	11.1133	8.21446e-27
106594885	LOC106594885	exocyst complex component 6-like	64.8358	-1.96718	-4.55927	8.86937e-05
106568681	LOC106568681	allograft inflammatory factor 1-like	8.64754	-3.9658	-3.61234	0.00373497
106574598	LOC106574598	neurobeachin-like protein 1	91.1624	2.60937	4.64635	6.01131e-05
106574613	LOC106574613	neurobeachin-like protein 1	652.291	2.56602	7.64375	8.43783e-13
106569402	LOC106569402	fizzy-related protein homolog	321.236	-1.61465	-5.75545	2.17053e-07
106609505	LOC106609505	cystine/glutamate transporter-like	15.1598	-3.89605	-5.5729	5.97507e-07
[truncated: 1,422 more rows]

## Sheet: EPA_genes
GeneID	Gene name	Description	baseMean	log2FoldChange	stat	padj
106575567	LOC106575567	tensin-like	92.5871	-1.77555	-5.11711	8.37684e-05
106578148	LOC106578148	cytochrome P450 26B1	486.463	-2.81356	-4.52735	0.00120141
106584066	LOC106584066	kelch-like protein 32	227.721	2.30387	5.16233	6.78482e-05
106609325	LOC106609325	mitochondrial 10-formyltetrahydrofolate dehydrogenase-like	501.001	2.23753	8.87973	9.37693e-16
106607825	LOC106607825	cyclic AMP-dependent transcription factor ATF-3-like	4328.23	1.79268	5.16776	6.6295e-05
106568823	LOC106568823	vasoactive intestinal polypeptide receptor 2-like	243.641	-2.77519	-5.536	1.06053e-05
106571097	LOC106571097	thrombospondin-1-like	550.182	-2.07952	-5.43765	1.75901e-05
106589322	LOC106589322	delta-1-pyrroline-5-carboxylate synthase-like	831.199	1.69191	5.84627	2.02656e-06
106560707	LOC106560707	carnitine O-palmitoyltransferase 1, liver isoform-like	266.066	4.2821	11.6851	6.01948e-28
106567062	LOC106567062	RNA-binding motif, single-stranded-interacting protein 2-like	202.595	-2.00984	-6.47831	5.1909e-08
106579424	LOC106579424	brain-specific angiogenesis inhibitor 1-like	44.6664	2.27795	5.31114	3.36505e-05
106608163	LOC106608163	thrombospondin-1-like	2978.75	-2.55726	-7.19134	4.9226e-10
106596418	LOC106596418	cell death activator CIDE-3-like	370.435	5.15809	7.24411	3.5094e-10
106567149	LOC106567149	78 kDa glucose-regulated protein-like	11923	3.10803	11.8021	1.64573e-28
106580185	LOC106580185	protein Largen-like	186.754	1.76712	5.16015	6.8242e-05
106608805	LOC106608805	uncharacterized LOC106608805	5.08228	5.96995	4.73351	0.000495148
106576152	LOC106576152	mitochondrial 10-formyltetrahydrofolate dehydrogenase-like	39.7383	2.52404	5.0271	0.000125998
106605176	LOC106605176	uncharacterized protein YBL113C-like	4.86119	-7.12649	-5.82819	2.22116e-06
106585167	LOC106585167	glucokinase-like	116.294	1.60995	4.323	0.002849
106607080	LOC106607080	uncharacterized LOC106607080	202.741	1.52033	4.00341	0.00977061
106604696	LOC106604696	saxitoxin and tetrodotoxin-binding protein 2-like	158.281	4.93136	8.53038	1.82604e-14
106604619	LOC106604619	phosphoinositide 3-kinase adapter protein 1-like	111.811	2.57211	4.49159	0.00140118
106589699	LOC106589699	ras-related protein Rab-3D-like	128.18	3.03519	6.08443	5.56117e-07
106582932	LOC106582932	cell death activator CIDE-3-like	183.204	3.637	7.20667	4.4712e-10
106562654	mthfs	methenyltetrahydrofolate synthetase	84.665	1.56213	4.3265	0.00281511
106612046	hprt1	hypoxanthine phosphoribosyltransferase 1	3076.57	1.39297	4.31513	0.00291833
106584172	LOC106584172	growth arrest and DNA damage-inducible protein GADD45 alpha-like	379.588	1.81827	4.94005	0.000188593
106566262	LOC106566262	interleukin-10-like	240.603	6.54178	7.40717	1.11592e-10
106599802	cebpd	CCAAT/enhancer binding protein delta	279.631	-1.80093	-4.97736	0.000158052
100196265	hspb7	heat shock protein family, alpha-crystallin-related, b7	2187.31	2.18931	9.52697	2.9627e-18
106568831	LOC106568831	presequence protease, mitochondrial-like	559.985	2.18635	6.81869	6.07001e-09
106570486	chchd10	coiled-coil-helix-coiled-coil-helix domain containing 10	159.468	3.58045	5.83069	2.20654e-06
106606426	LOC106606426	transcription factor Sox-9-A-like	1470.46	1.93613	4.59392	0.00091154
106584139	LOC106584139	UDP-N-acetylhexosamine pyrophosphorylase-like	679.241	2.03586	5.11584	8.37684e-05
106581541	LOC106581541	high affinity cationic amino acid transporter 1-like	940.668	1.41588	4.17552	0.00512419
106573570	LOC106573570	tubulin polymerization-promoting protein-like	89.6993	2.21735	5.53575	1.06053e-05
106571367	LOC106571367	tumor protein D53 homolog	67.6828	2.20893	4.00603	0.00975843
106569835	LOC106569835	MAP kinase-interacting serine/threonine-protein kinase 2-like	2364.97	1.97403	5.85874	1.91254e-06
106565396	LOC106565396	tribbles homolog 2-like	6714.7	2.12622	6.08044	5.58957e-07
100196180	cidec	Cell death activator CIDE-3	449.311	4.66557	9.09725	1.42165e-16
106587233	LOC106587233	UPF0583 protein C15orf59 homolog	15.5264	3.56014	4.16074	0.00544768
100195348	aidb	AIDB protein	169.465	3.78179	7.44215	8.92138e-11
106578079	LOC106578079	cbp/p300-interacting transactivator 1-like	204.234	-1.64222	-4.20606	0.00454463
106583865	LOC106583865	peroxisome proliferator-activated receptor gamma-like	1281.55	1.49337	4.06338	0.00807305
106568731	LOC106568731	regulator of G-protein signaling 5-like	118.582	-1.83522	-4.90794	0.000218911
106570571	LOC106570571	myelin P2 protein-like	517.932	2.41372	8.16203	3.82222e-13
106589223	LOC106589223	uncharacterized LOC106589223	21.4174	6.09251	5.92498	1.35065e-06
106574631	LOC106574631	testis-specific gene 10 protein-like	13.7425	5.61644	4.98983	0.000148952
106560842	LOC106560842	transcription cofactor vestigial-like protein 2	920.307	2.01452	5.04299	0.000116585
106602234	LOC106602234	E3 ubiquitin-protein ligase DTX4-like	97.7135	-1.71227	-4.47825	0.0014793
106563402	LOC106563402	uncharacterized LOC106563402	4204.73	2.50893	4.80775	0.00035246
106594859	LOC106594859	ADP-ribosylation factor 4-like	126.034	4.48331	7.48544	6.6513e-11
106611349	LOC106611349	sodium-dependent multivitamin transporter-like	176.633	2.06531	7.31087	2.17677e-10
106564343	LOC106564343	protein phosphatase Slingshot homolog 1-like	50.7344	-4.29717	-5.9444	1.21091e-06
106609773	pmpcb	peptidase, mitochondrial processing beta subunit	837.984	1.32209	4.35992	0.00247564
106613126	LOC106613126	potassium voltage-gated channel subfamily E member 4-like	210.735	3.11314	9.59244	1.63691e-18
106599165	LOC106599165	alpha-tocopherol transfer protein-like	441.527	2.54986	9.21232	5.23484e-17
106595913	LOC106595913	cytochrome P450 2F3-like	31.6277	3.28053	5.98279	9.75145e-07
100380560	atf5	Cyclic AMP-dependent transcription factor ATF-5	4745.61	1.86125	5.73101	3.86093e-06
106587513	LOC106587513	delta-like protein A	11.1065	7.05231	6.31087	1.45045e-07
106568625	myc	v-myc avian myelocytomatosis viral oncogene homolog	1164.16	1.84913	9.61341	1.39107e-18
106582793	LOC106582793	cell death activator CIDE-3-like	1768.56	3.18751	10.7615	1.77683e-23
100380740	LOC100380740	perilipin-2	10427.2	4.08799	11.029	1.0138e-24
106604360	LOC106604360	coagulation factor VIII-like	47.521	-3.38329	-5.55889	9.49613e-06
106604935	LOC106604935	C-X-C motif chemokine 14-like	41.5244	-3.29715	-5.98821	9.5209e-07
106576235	LOC106576235	ADM2-like	1399.39	1.97747	5.33328	2.99887e-05
106602865	LOC106602865	tripartite motif-containing protein 16-like	1491.84	2.29496	4.14167	0.00585762
100380608	fam101b	refilin B	398.743	1.80269	6.89361	3.69649e-09
106607391	LOC106607391	receptor-type tyrosine-protein phosphatase epsilon-like	16.5519	-2.96231	-5.1568	6.90729e-05
106588640	LOC106588640	endothelin-2-like	123.005	-3.02913	-8.4811	2.72095e-14
100194912	angl4	Angiopoietin-related protein 4	4996.99	3.86279	15.6701	2.8805e-51
106611970	sil1	SIL1 nucleotide exchange factor	8348.6	2.33249	9.33751	1.73191e-17
106588942	LOC106588942	tissue factor pathway inhibitor 2-like	3439.06	-1.55123	-5.18582	6.08964e-05
106606435	LOC106606435	myeloid-associated differentiation marker-like protein 2	36.5262	2.2649	4.04892	0.00849889
100194964	cgl	Cystathionine gamma-lyase	1437.98	1.39434	4.61515	0.00083792
106596482	LOC106596482	cell death activator CIDE-3-like	408.45	4.00034	9.94798	6.44307e-20
106601563	LOC106601563	3 beta-hydroxysteroid dehydrogenase type 7-like	141.565	-2.2134	-5.06015	0.000107142
106606943	elac2	elaC ribonuclease Z 2	487.368	1.77751	6.75155	9.03651e-09
106610753	LOC106610753	leukocyte tyrosine kinase receptor-like	64.9668	-2.28701	-4.18895	0.00486528
106606565	LOC106606565	ectodysplasin-A receptor-associated adapter protein-like	17.7115	-2.5016	-4.11396	0.00658404
100380438	gtpb1	GTP-binding protein 1	1873.12	3.23116	14.6178	1.71413e-44
106598838	LOC106598838	vesicle-trafficking protein SEC22b-B-like	542.313	1.85582	6.34593	1.1817e-07
106604956	lonrf3	LON peptidase N-terminal domain and ring finger 3	47.1878	2.35503	5.5658	9.26343e-06
106571392	LOC106571392	protein unc-93 homolog A-like	50.7025	3.29911	5.23751	4.8089e-05
106604371	LOC106604371	fermitin family homolog 3-like	49.0221	4.40309	6.79569	7.0244e-09
106562087	LOC106562087	cytochrome b5-like	19.0201	3.79643	4.85253	0.00028705
106579387	LOC106579387	ADP-ribosylation factor-like protein 4D	4.11488	5.1383	4.00986	0.00966562
100194535	vdac3	voltage-dependent anion channel 3	3084.97	1.5861	6.07158	5.84949e-07
106576192	LOC106576192	6-phosphofructo-2-kinase/fructose-2,6-bisphosphatase 3-like	1400.99	2.45434	6.94016	2.7398e-09
106605948	LOC106605948	uncharacterized LOC106605948	33.2144	2.66573	6.21938	2.55291e-07
100380620	sat2	spermidine/spermine N1-acetyltransferase family member 2	139.997	1.58341	4.18669	0.00489612
106585265	LOC106585265	S-adenosylmethionine synthase isoform type-2-like	715.919	2.41656	9.77958	3.12099e-19
106582767	LOC106582767	retinoid-binding protein 7-like	27.0205	5.33156	6.78672	7.37409e-09
106608870	LOC106608870	UPF0687 protein C20orf27 homolog	416.633	1.53493	4.45479	0.00163714
106612009	LOC106612009	pancreatic secretory trypsin inhibitor-like	304.023	2.11422	5.12675	8.01313e-05
106611930	LOC106611930	early growth response protein 1-like	391.199	-1.50175	-4.34141	0.0026618
106570747	LOC106570747	uncharacterized LOC106570747	16.0313	3.15592	4.39451	0.00212957
106591484	LOC106591484	uncharacterized LOC106591484	260.599	2.04256	5.39226	2.2065e-05
106604866	LOC106604866	uncharacterized LOC106604866	33.8496	5.1499	7.63953	2.20655e-11
100286490	hbegf	Proheparin-binding EGF-like growth factor	208.062	2.89262	7.85115	4.56056e-12
106576065	LOC106576065	sugar phosphate exchanger 3-like	1492.78	1.93813	5.58489	8.42723e-06
106561154	LOC106561154	transmembrane protein C15orf27-like	70.8953	-2.73979	-6.55124	3.2314e-08
106596534	LOC106596534	cell death activator CIDE-3-like	392.17	4.51258	6.84504	5.12244e-09
106586617	LOC106586617	glycine receptor subunit alpha-2-like	61.5958	2.34509	4.28637	0.00331012
106567545	LOC106567545	GRAM domain-containing protein 1B-like	111.747	-2.1784	-4.94644	0.000184376
106600762	LOC106600762	ferritin, middle subunit-like	257772	1.5872	4.9031	0.000223262
106581801	LOC106581801	growth factor receptor-bound protein 14-like	11.8417	4.34452	5.28893	3.72768e-05
106569928	LOC106569928	DEP domain-containing mTOR-interacting protein-like	51.9541	-2.23417	-4.52689	0.00120141
106610933	LOC106610933	uncharacterized LOC106610933	405.007	-1.50103	-4.04604	0.00857409
106599140	LOC106599140	cytochrome c-type heme lyase-like	667.692	1.6332	4.60227	0.000883549
106606599	LOC106606599	retinoic acid-induced protein 1-like	40.3013	4.12229	4.35537	0.00251755
106598109	LOC106598109	ferritin, middle subunit-like	9644.32	1.87802	6.19541	2.9109e-07
106609239	LOC106609239	aldose reductase-like	3827.57	1.98646	7.49134	6.48603e-11
100294505	bgn	biglycan	108.992	-3.01517	-5.30764	3.40824e-05
106573239	LOC106573239	neuron navigator 2-like	25.1416	-2.70541	-4.18976	0.00486528
106560365	LOC106560365	desmoplakin-like	92.2418	-2.70477	-4.71343	0.000541445
808308	ND3	NADH dehydrogenase subunit 3	606.818	-1.62534	-5.46013	1.5717e-05
808310	ATP8	ATP synthase F0 subunit 8	32854.2	-1.78764	-5.50388	1.26233e-05
808314	COX1	cytochrome c oxidase subunit I	120350	-1.70794	-5.57348	8.93076e-06
106599415	LOC106599415	uncharacterized LOC106599415	33.567	5.86382	5.86816	1.8227e-06
106582919	LOC106582919	probable G-protein coupled receptor 22	570.315	3.06263	6.12381	4.43477e-07
100380704	LOC100380704	lymphocyte antigen 75	1593.22	1.66159	4.21993	0.00433755
106612875	slit1	slit guidance ligand 1	41.5805	-3.49445	-5.59073	8.21083e-06
106570903	LOC106570903	granzyme A-like	40.9827	5.64346	5.06431	0.000105391
106575880	LOC106575880	protocadherin-9-like	38.3249	2.57169	4.56728	0.00101745
106586447	cps1	carbamoyl-phosphate synthase 1	74.0408	2.15683	4.91024	0.000217439
100306872	nfm	Neurofilament medium polypeptide	337.929	-2.59425	-13.6787	9.24658e-39
106560623	LOC106560623	angiomotin-like 2a	460.419	-1.54233	-5.42299	1.89663e-05
106565343	LOC106565343	sodium- and chloride-dependent GABA transporter 2-like	142.276	2.63085	9.96359	5.81351e-20
106575506	LOC106575506	putative potassium channel regulatory protein	59.2188	-2.47601	-5.19843	5.72463e-05
106588455	LOC106588455	C3a anaphylatoxin chemotactic receptor-like	115.606	2.86098	7.51143	5.67761e-11
106569594	LOC106569594	purine nucleoside phosphorylase-like	617.78	1.58572	6.29026	1.63877e-07
100136446	LOC100136446	C type lectin receptor A	4195.08	3.00566	7.15732	6.11501e-10
106581990	LOC106581990	transmembrane protein 182-like	18.7528	2.53444	4.28437	0.00332718
106606748	LOC106606748	immunoglobulin superfamily member 6-like	457.055	1.95015	5.22972	4.95445e-05
106582666	LOC106582666	DNA damage-inducible transcript 3 protein-like	15634.9	2.388	9.33401	1.73191e-17
100270810	ncf1	neutrophil cytosolic factor 1	859.26	4.06108	8.55321	1.53909e-14
106590153	LOC106590153	transcription factor Sox-17-alpha-A-like	132.288	-2.87225	-6.00655	8.58559e-07
106573958	nbeal1	neurobeachin like 1	1741.84	2.5518	7.5298	5.03621e-11
106577833	LOC106577833	interleukin-8-like	399.179	-2.01629	-5.11517	8.37684e-05
106609312	LOC106609312	caprin-2-like	43.7076	2.72194	7.02453	1.52493e-09
106568940	LOC106568940	ras-related protein Rab-11B-like	35.4372	2.80062	5.44495	1.70006e-05
106613695	LOC106613695	lipoprotein lipase-like	70.1654	1.76579	4.14233	0.00585762
106565118	LOC106565118	calcium/calmodulin-dependent protein kinase type 1D-like	1095.91	5.50708	8.42225	4.3919e-14
100195833	c25ha	Cholesterol 25-hydroxylase-like protein A	865.039	3.36208	5.23398	4.8715e-05
106589227	LOC106589227	cholesterol 25-hydroxylase-like protein	185.066	4.51246	4.04214	0.00868805
106606485	LOC106606485	protein FAM195A-like	63.9051	2.47105	5.21706	5.27282e-05
106591927	LOC106591927	suppressor of cytokine signaling 1-like	294.457	-2.77308	-5.71056	4.21761e-06
106612874	LOC106612874	lysyl oxidase homolog 3-like	644.654	-1.50704	-4.01831	0.00940328
106603916	LOC106603916	proheparin-binding EGF-like growth factor	148.828	1.97749	4.74968	0.000459322
106571866	cdc42se2	CDC42 small effector 2	72.1787	2.67094	4.05586	0.00830787
106581195	LOC106581195	uncharacterized LOC106581195	347.334	-3.3746	-17.443	1.85009e-63
106601897	LOC106601897	myeloid-associated differentiation marker-like protein 2	13.12	3.77739	5.07744	9.99854e-05
106609505	LOC106609505	cystine/glutamate transporter-like	15.1598	-3.43769	-5.14284	7.39815e-05
106602976	LOC106602976	ras and Rab interactor 2-like	543.836	2.13393	4.78551	0.000391758
106588414	LOC106588414	sodium/potassium-transporting ATPase subunit alpha-3	399.45	2.53468	5.87201	1.79653e-06
106570223	LOC106570223	uncharacterized aarF domain-containing protein kinase 5-like	49.3261	2.1426	6.42582	7.17149e-08
106610695	colec11	collectin subfamily member 11	113.706	6.15297	8.92603	6.56397e-16
106600768	LOC106600768	uncharacterized LOC106600768	65195.4	1.61718	4.09345	0.00716906
106578547	LOC106578547	homeobox protein Mohawk-like	64.7958	3.83766	4.93571	0.000191861
106573109	LOC106573109	sodium-dependent neutral amino acid transporter B(0)AT2-like	3049.59	1.74061	5.40929	2.03368e-05
106582870	LOC106582870	metabotropic glutamate receptor 6-like	49.6291	3.26765	6.76016	8.62729e-09
100286688	cssa19h7orf50	chromosome ssa19 open reading frame, human C7orf50	857.616	1.81742	4.59242	0.000914112
106608277	LOC106608277	stathmin-4-like	106.871	-1.89953	-4.56433	0.00102744
106599111	LOC106599111	cyclic AMP-dependent transcription factor ATF-6 alpha-like	1168.37	1.69581	4.01513	0.00948377
106567145	LOC106567145	protein FAM43B-like	210.737	2.54077	6.71911	1.11502e-08
106612831	LOC106612831	elastin-like	3.97324	-6.44323	-4.08203	0.00750426
106589751	LOC106589751	1-acyl-sn-glycerol-3-phosphate acyltransferase delta-like	415.55	2.59195	10.3985	7.48792e-22
106566814	LOC106566814	short-chain dehydrogenase/reductase 3-like	19.4592	-4.43053	-4.34296	0.00265356
106586842	LOC106586842	interferon alpha/beta receptor 1a-like	44.0718	2.85512	6.04709	6.7457e-07
106612435	LOC106612435	putative hexokinase HKDC1	22.2698	-2.21126	-5.02201	0.000128699
106569997	LOC106569997	solute carrier family 2, facilitated glucose transporter member 1-like	318.708	2.75246	8.88448	9.2573e-16
101448057	igfbp-1a1	insulin-like growth factor binding protein 1 paralog A1	52.9471	7.59225	7.4417	8.92138e-11
808309	ND5	NADH dehydrogenase subunit 5	6853.96	-1.67873	-5.08211	9.80992e-05
106582454	LOC106582454	uncharacterized LOC106582454	17.0928	4.34015	5.59521	8.0629e-06
106567189	LOC106567189	Krueppel-like factor 11	242.361	2.65358	5.85528	1.93617e-06
106567335	LOC106567335	zinc finger protein 395-like	8431.03	3.03145	17.3646	3.6111e-63
106576426	LOC106576426	semaphorin-3C-like	5.48566	-3.89193	-4.01794	0.00940328
106583097	LOC106583097	MICOS complex subunit Mic10-like	455.845	2.17877	4.15223	0.00563392
106567109	LOC106567109	G0/G1 switch protein 2-like	32.402	3.49768	4.80974	0.000350683
100194948	cef10	CEF-10	708.307	-1.46571	-5.20429	5.58042e-05
100196393	mip2a	Macrophage inflammatory protein 2-alpha	151.103	3.21705	4.55729	0.00105338
106592081	LOC106592081	cytochrome P450 2F3-like	46.3461	5.07882	9.20051	5.6487e-17
100380735	LOC100380735	polypeptide N-acetylgalactosaminyltransferase 6	12.837	3.44628	4.68032	0.000630801
106571110	LOC106571110	cholesterol 24-hydroxylase-like	40.4601	2.18823	4.84638	0.000294634
106578878	LOC106578878	uncharacterized LOC106578878	859.723	2.61061	10.1155	1.31911e-20
106582149	LOC106582149	tetraspanin-7-like	340.319	2.40544	7.09582	9.41039e-10
106582148	LOC106582148	cystathionine beta-synthase-like	312.052	1.96587	7.42211	1.01543e-10
106563681	LOC106563681	tumor necrosis factor ligand superfamily member 10-like	568.211	-1.78276	-4.21025	0.00447755
106564970	LOC106564970	small conductance calcium-activated potassium channel protein 2-like	11.4849	5.4841	4.65148	0.000712582
106603893	LOC106603893	actin filament-associated protein 1-like 1	150.245	2.0599	5.89263	1.61431e-06
106583687	LOC106583687	protein APCDD1-like	184.051	-2.84955	-6.65144	1.74764e-08
106566564	LOC106566564	NUAK family SNF1-like kinase 1	38.5905	-1.78757	-4.68041	0.000630801
106608647	plin2	perilipin 2	1702.64	4.29575	10.6623	4.84423e-23
106588874	galnt15	polypeptide N-acetylgalactosaminyltransferase 15	10.2836	-5.79151	-4.46167	0.00159193
106565122	LOC106565122	G0/G1 switch protein 2-like	23.3953	3.84342	4.83253	0.000314344
106580935	LOC106580935	uncharacterized LOC106580935	17567.9	1.93571	6.14452	3.9334e-07
106605029	LOC106605029	kelch-like protein 32	73.3987	2.1853	4.61219	0.000846153
106578229	LOC106578229	zinc finger protein 79-like	361.19	1.87989	5.49028	1.35384e-05
106587400	LOC106587400	lysozyme G-like	625.062	3.36423	6.15474	3.72635e-07
106599141	LOC106599141	calponin-3-like	148.638	-2.92753	-4.03176	0.00895749
106605553	LOC106605553	C-X-C chemokine receptor type 3-like	1548.56	3.04677	4.94301	0.000186701
106560849	LOC106560849	cholesteryl ester transfer protein-like	8.36361	-3.42986	-4.02153	0.00932381
100196035	ass1	argininosuccinate synthase 1	8.62101	4.74261	4.33816	0.00269079
106586431	LOC106586431	inhibin beta B chain-like	73.277	-2.27331	-6.78461	7.38288e-09
106587091	LOC106587091	gamma-butyrobetaine dioxygenase-like	464.686	2.00137	7.66995	1.77931e-11
100306751	ddt4l	DNA-damage-inducible transcript 4-like protein	3097.19	7.84465	14.8881	3.74766e-46
106580024	LOC106580024	SH2 domain-containing protein 3C-like	250.479	2.69826	11.804	1.64573e-28
106588768	LOC106588768	sestrin-1-like	339.376	2.2392	4.21476	0.00440522
100196623	kctd9	potassium channel tetramerisation domain containing 9	464.442	1.72887	4.03323	0.00893183
106573554	LOC106573554	C-C motif chemokine 21-like	39.8852	-5.80766	-8.86164	1.07162e-15
106573551	LOC106573551	excitatory amino acid transporter 1-like	34.2721	-4.22577	-5.71358	4.17638e-06
106592628	LOC106592628	complement C1q tumor necrosis factor-related protein 1-like	65.7587	1.98862	5.56277	9.35596e-06
100195110	hgfa	hepatocyte growth factor a	90.0206	2.67189	5.88861	1.63945e-06
106561596	LOC106561596	sodium-dependent neutral amino acid transporter B(0)AT2-like	609.064	2.16105	7.40119	1.14653e-10
106581174	LOC106581174	multidrug and toxin extrusion protein 1-like	116.657	-2.75287	-5.34223	2.87318e-05
100195461	marcs	Myristoylated alanine-rich C-kinase substrate	2442.37	-1.63015	-4.00261	0.00977061
106570254	LOC106570254	endothelin-2-like	77.3549	-2.29783	-5.23794	4.8089e-05
106600791	LOC106600791	1-phosphatidylinositol 4,5-bisphosphate phosphodiesterase delta-3-A-like	244.593	1.83273	6.2127	2.63562e-07
106585344	LOC106585344	bridging integrator 3-like	191.592	1.90389	5.91714	1.40388e-06
100380354	spg20	Spartin	649.233	1.76148	6.08081	5.58957e-07
106584808	LOC106584808	heterogeneous nuclear ribonucleoprotein L-like	89.2868	3.43181	6.9038	3.4904e-09
808312	ND4L	NADH dehydrogenase subunit 4L	7184.99	-1.85655	-6.62109	2.12012e-08
106588049	LOC106588049	asc-type amino acid transporter 1-like	56.3122	2.42977	4.53134	0.00118639
808306	CYTB	cytochrome b	32892	-2.2013	-6.57052	2.90874e-08
106601689	LOC106601689	beta-galactoside-binding lectin-like	319.634	3.09416	12.7645	1.53818e-33
106582983	LOC106582983	short-chain dehydrogenase/reductase 3-like	26.4853	-5.85972	-4.7592	0.000440274
100195454	ct054	CT054 protein	571.294	2.60932	12.418	1.10377e-31
106608074	LOC106608074	forkhead box protein G1-like	21.8859	2.6114	4.32114	0.00286197
106603161	LOC106603161	4F2 cell-surface antigen heavy chain-like	4350.71	1.89126	4.58724	0.000928914
106563501	slc3a2	solute carrier family 3 member 2	4713.06	1.65305	4.59581	0.000907308
100136439	LOC100136439	cathelicidin antimicrobial peptide	637.899	2.69597	5.00717	0.000137567
106570377	LOC106570377	Na(+)/H(+) exchanger beta	128.536	1.76943	4.03728	0.00880911
100136550	LOC100136550	insulin-like growth factor II	88.2965	-2.26619	-4.49568	0.00138026
106570673	LOC106570673	connective tissue growth factor-like	97.3924	2.086	5.07354	0.0001015
100195428	mmp9	matrix metalloproteinase 9	1654.42	2.39031	4.55973	0.00104567
106569142	LOC106569142	2-oxoglutarate dehydrogenase, mitochondrial-like	16.2286	3.17811	5.30395	3.45551e-05
106609056	LOC106609056	ras-related protein Rab-39B	37.2785	3.69566	5.4074	2.04152e-05
106580897	LOC106580897	uncharacterized LOC106580897	335.707	1.91223	4.64013	0.00074609
106587588	tox3	TOX high mobility group box family member 3	47.4294	-2.28159	-4.58919	0.000924311
106608164	LOC106608164	zinc finger protein 36, C3H1 type-like 1	388.431	-1.72228	-4.76862	0.000422194
106609174	LOC106609174	ADP-ribosylation factor 4-like	1189.89	5.23853	8.66109	6.17454e-15
106585939	LOC106585939	endothelial lipase-like	1034.23	-1.33207	-4.21736	0.00437094
106586195	slc38a11	solute carrier family 38 member 11	25.3154	3.60275	5.17702	6.34618e-05
106608464	LOC106608464	cytochrome P450 26B1-like	10.2091	-7.77292	-6.10014	5.09193e-07
106607244	LOC106607244	1-phosphatidylinositol 4,5-bisphosphate phosphodiesterase delta-3-A-like	349.203	2.38336	5.53676	1.06053e-05
100380373	143g1	14-3-3 protein gamma-1	444.685	2.42336	9.757	3.72278e-19
106572384	LOC106572384	sodium-coupled neutral amino acid transporter 3-like	1144.97	1.70177	7.3728	1.39432e-10
106571424	flvcr1	feline leukemia virus subgroup C cellular receptor 1	344.073	1.7629	6.57187	2.90874e-08
106570709	LOC106570709	gap junction beta-3 protein-like	92.6075	2.0764	5.72036	4.04516e-06
106609361	LOC106609361	ADM2-like	4352	1.99486	6.56861	2.91063e-08
106612860	LOC106612860	RILP-like protein 1	67.0471	1.85681	4.00352	0.00977061
106613712	LOC106613712	fibrillin-2-like	80.4161	-2.83575	-5.72385	3.99498e-06
106598934	LOC106598934	growth arrest and DNA damage-inducible protein GADD45 alpha-like	1127.51	2.39101	5.46383	1.55004e-05
100195918	plk2	polo like kinase 2	672.882	3.3752	17.3417	3.6111e-63
106590359	LOC106590359	heparan-sulfate 6-O-sulfotransferase 1-B-like	117.533	-1.91333	-4.64746	0.000723322
106612111	LOC106612111	DNA damage-inducible transcript 4-like protein	8740.11	2.36502	9.66328	8.93062e-19
106601690	LOC106601690	GTP-binding protein 1-like	1887.34	2.48406	4.73044	0.000500322
106599307	LOC106599307	catenin delta-2-like	22.2576	2.8516	6.35644	1.11616e-07
100194614	ppdpf	c20orf149 protein	255.056	2.45822	4.43569	0.00177475
100194970	ctgf	connective tissue growth factor	3039.78	-2.43646	-7.08655	9.90973e-10
106568513	LOC106568513	lysosome membrane protein 2-like	876.977	1.72329	4.23096	0.00414565
106571957	LOC106571957	NADH dehydrogenase [ubiquinone] 1 alpha subcomplex subunit 4-like 2	393.595	1.95005	5.96712	1.06361e-06
106576995	gtpbp2	GTP binding protein 2	2732.72	2.291	9.89568	1.0338e-19
106585185	LOC106585185	UDP-N-acetylglucosamine/UDP-glucose/GDP-mannose transporter-like	8.84243	4.06165	4.67921	0.000631279
100380594	peam3	phosphoethanolamine N-methyltransferase 3	942.225	2.25514	5.46702	1.53313e-05
106611188	LOC106611188	apoptosis-stimulating of p53 protein 1-like	225.574	2.33407	5.35442	2.70387e-05
106586809	LOC106586809	rho GTPase-activating protein 6-like	12.143	-4.93208	-4.00656	0.00975843

## Sheet: EPA_ISAV_genes
GeneID	Gene name	Description	baseMean	log2FoldChange	stat	padj
106600427	LOC106600427	Niemann-Pick C1 protein-like	650.884	0.00267798	42.4853	5.41932e-09
106572231	fech	ferrochelatase	5162.73	0.00297704	40.1663	1.5964e-08
106586548	LOC106586548	integrin alpha-11-like	251.222	-0.00395941	27.7755	4.86074e-06
106608509	rbpms	RNA binding protein with multiple splicing	133.211	-0.00766623	102.983	1.60476e-21
100306724	pttg1	pituitary tumor-transforming 1	111.779	-0.00455038	12.1748	0.00577797
106604756	LOC106604756	ADP-ribosylation factor-like protein 13B	791.151	0.00441079	137.485	1.06459e-28
106600859	LOC106600859	retinoic acid receptor alpha-B	270.851	0.00221977	16.6861	0.000776407
100195280	rhbdd1	rhomboid domain containing 1	473.885	0.0033399	21.4058	8.96074e-05
106610789	LOC106610789	dimethyladenosine transferase 1, mitochondrial-like	180.016	0.00229411	16.3597	0.000896411
106569976	LOC106569976	ETS domain-containing transcription factor ERF-like	53.8794	-0.00317068	12.5026	0.00499102
106570016	LOC106570016	microtubule-actin cross-linking factor 1-like	1776.69	0.00318609	22.6784	5.00032e-05
106603766	ets1	ETS proto-oncogene 1, transcription factor	4171.76	0.000969567	13.705	0.00294237
106579847	LOC106579847	bone morphogenetic protein 1-like	87.9092	-0.00475578	16.8081	0.000734508
106600510	LOC106600510	insulin receptor-like	260.243	0.00175591	15.5572	0.00127984
106573735	fam65a	family with sequence similarity 65 member A	1675.8	-0.00191548	18.2263	0.000387485
106567890	LOC106567890	brain mitochondrial carrier protein 1-like	119.246	0.00276333	13.1479	0.00375642
106605696	LOC106605696	probable ATP-dependent RNA helicase ddx6	1527.87	-0.001722	24.4693	2.18405e-05
106607276	LOC106607276	synaptonemal complex protein SC65-like	206.07	-0.00297885	28.5748	3.39784e-06
100196451	ret1	receptor tyrosine kinase	1067.14	-0.00761536	154.669	2.71249e-32
106577252	LOC106577252	brain-specific angiogenesis inhibitor 1-associated protein 2-like	61.1557	-0.00425644	27.1313	6.49331e-06
106574269	LOC106574269	cAMP-dependent protein kinase catalytic subunit PRKX-like	1997.7	0.00272509	34.1905	2.56772e-07
106575567	LOC106575567	tensin-like	92.5871	-0.00547143	15.7273	0.00118549
106573702	LOC106573702	cadherin-13-like	154.338	0.00321853	23.7198	3.07525e-05
106578142	LOC106578142	prospero homeobox protein 1-like	32.4795	-0.00397997	13.8984	0.00270206
106588248	LOC106588248	zinc finger protein 791-like	141.806	-0.00167306	14.124	0.00244102
106585008	LOC106585008	clustered mitochondria protein homolog	385.403	-0.00320853	31.8342	7.48656e-07
106584999	LOC106584999	sodium/potassium/calcium exchanger 6, mitochondrial-like	297.294	0.00206719	30.0568	1.70052e-06
106613622	LOC106613622	arrestin domain-containing protein 2-like	505.692	-0.00274143	13.5048	0.00321473
106612273	LOC106612273	DNA-directed RNA polymerase II subunit RPB7	3551.99	-0.000945977	16.2101	0.000958735
100196611	ef1g	Elongation factor 1-gamma	4490.67	0.00314891	15.6613	0.00122128
106610283	LOC106610283	polycystin-2-like	653.078	-0.0021429	38.0808	4.12178e-08
106585105	LOC106585105	max dimerization protein 1-like	42.3271	-0.00424253	11.4887	0.00775359
100195559	pgd	phosphogluconate dehydrogenase	5464.65	0.00283546	14.9906	0.00164933
106605647	LOC106605647	mitochondrial folate transporter/carrier-like	465.485	0.00211619	12.6177	0.00474636
106588678	LOC106588678	uncharacterized protein KIAA0895-like	12.6039	-0.00735013	15.3389	0.00141156
106585761	LOC106585761	DNA repair protein XRCC4-like	218.355	0.00276789	16.6659	0.000782787
106582992	LOC106582992	endothelin-converting enzyme 1-like	1354.25	-0.00400873	16.1103	0.00100302
106567378	LOC106567378	cytochrome c1-like	4301.79	-0.00224331	35.3175	1.50579e-07
106583549	hdhd3	haloacid dehalogenase like hydrolase domain containing 3	420.361	0.00234083	39.2272	2.44739e-08
106560879	cirh1a	UTP4, small subunit processome component	152.539	0.00241953	11.8106	0.00676308
106566669	LOC106566669	60S ribosomal protein L32	2052.17	0.0016567	43.407	3.47875e-09
106584066	LOC106584066	kelch-like protein 32	227.721	0.007147	73.7311	1.93347e-15
100170846	hoxa3ab	homeobox protein HoxA3ab	29.7646	-0.00434754	18.1102	0.000407816
106606620	LOC106606620	glucose-induced degradation protein 4 homolog	97.7789	-0.0048994	11.4755	0.00779455
106583631	LOC106583631	SET domain-containing protein 5-like	212.231	-0.00176885	11.247	0.00862287
106612186	LOC106612186	rho guanine nucleotide exchange factor 9-like	610.838	0.00583547	44.8577	1.75297e-09
106609320	LOC106609320	patatin-like phospholipase domain-containing protein 2	9.79379	-0.00711052	16.1439	0.000987723
106609325	LOC106609325	mitochondrial 10-formyltetrahydrofolate dehydrogenase-like	501.001	0.00774119	86.05	5.25598e-18
106609169	utp20	UTP20, small subunit processome component	434.076	0.00438073	31.1119	1.04097e-06
106608118	LOC106608118	serine/threonine-protein kinase MRCK alpha-like	547.13	0.00156305	22.6958	4.97493e-05
106607827	LOC106607827	feline leukemia virus subgroup C receptor-related protein 1-like	487.339	0.00214044	19.965	0.000173797
106572586	LOC106572586	chromobox protein homolog 5-like	637.371	-0.00404231	51.491	7.30822e-11
106580978	LOC106580978	semaphorin-6D-like	9.82929	-0.0134861	37.5058	5.42495e-08
100195537	LOC100195537	nucleolin	877.951	0.00219221	18.1874	0.00039418
106606059	LOC106606059	cleft lip and palate transmembrane protein 1-like protein	49.354	0.00497264	13.006	0.00400574
106568823	LOC106568823	vasoactive intestinal polypeptide receptor 2-like	243.641	-0.011167	53.9245	2.33387e-11
106577378	polr3a	RNA polymerase III subunit A	170.259	0.00279213	25.0594	1.68645e-05
100194509	tmod4	tropomodulin 4 (muscle)	7.6304	-0.0101473	17.4366	0.000550343
106605333	LOC106605333	tumor necrosis factor alpha-induced protein 8-like protein 2	675.838	-0.00227153	47.8337	4.28002e-10
106599529	LOC106599529	ephrin type-B receptor 1	23.2402	0.00307704	11.6138	0.0073585
106599535	LOC106599535	PERQ amino acid-rich with GYF domain-containing protein 2-like	395.936	0.00215653	11.2392	0.00864675
106603062	sat1	spermidine/spermine N1-acetyltransferase 1	2724.22	-0.00466875	15.1693	0.00152552
106584135	LOC106584135	nucleoprotein TPR-like	269.049	0.00536448	40.0504	1.67628e-08
106584137	LOC106584137	plasminogen activator inhibitor 1 RNA-binding protein-like	3659.84	0.00255178	24.9354	1.78504e-05
106562701	LOC106562701	acidic leucine-rich nuclear phosphoprotein 32 family member A-like	809.886	-0.00265424	14.5778	0.00198495
106575933	LOC106575933	ribosome biogenesis protein wdr12-like	220.344	0.0042063	26.7545	7.70854e-06
100195402	txnip	thioredoxin interacting protein	2998.91	-0.00916674	259.507	1.3877e-54
106561967	LOC106561967	mitochondrial carrier homolog 2-like	1101.19	0.00109699	25.3524	1.46854e-05
106613791	LOC106613791	cyclin-dependent kinases regulatory subunit 1-like	48.3987	-0.00724071	32.037	6.84596e-07
106571829	isoc1	isochorismatase domain containing 1	500.765	-0.00189258	31.4153	9.07515e-07
106608121	LOC106608121	consortin-like	34.9748	0.00738315	51.6076	6.94562e-11
106573379	LOC106573379	low affinity vacuolar monovalent cation/H(+) antiporter-like	202.657	0.0035385	34.8002	1.91544e-07
106604085	LOC106604085	uncharacterized LOC106604085	963.128	-0.00303145	21.7994	7.48088e-05
106608126	LOC106608126	bcl-2-like protein 11	890.325	-0.00204264	17.3727	0.000567097
106565861	LOC106565861	guanine nucleotide-binding protein-like 3	493.066	0.00228156	31.1888	1.00423e-06
106571097	LOC106571097	thrombospondin-1-like	550.182	-0.00937484	125.873	2.68727e-26
106570350	LOC106570350	uncharacterized LOC106570350	120.973	-0.00263495	12.1441	0.00585832
106585996	LOC106585996	threonine--tRNA ligase, cytoplasmic-like	1094.26	0.00259458	42.1159	6.42412e-09
106598790	LOC106598790	sentrin-specific protease 5-like	198.166	0.00194219	18.0301	0.000423276
106592359	LOC106592359	annexin A5-like	3195.28	0.00197855	17.4725	0.00054366
100194536	dph2	DPH2 homolog	176.958	0.00211584	22.6641	5.02491e-05
106590426	LOC106590426	gamma-glutamyl hydrolase-like	226.716	0.00305597	42.4356	5.51742e-09
106584909	hspb8	heat shock protein family B (small) member 8	116.785	-0.0022883	15.9117	0.00109313
106590640	LOC106590640	syntaxin-10-like	595.748	0.00177586	23.3248	3.70797e-05
106568611	LOC106568611	interleukin-11 receptor subunit alpha-like	25.3556	-0.00406685	17.1485	0.000628938
106578314	LOC106578314	angiotensin-converting enzyme-like	103.09	0.00403189	15.8992	0.00109908
106584163	LOC106584163	uncharacterized protein KIAA1107-like	518.96	0.00118257	20.1866	0.000156887
106613756	LOC106613756	spindlin-Z-like	229.737	-0.00215132	11.8413	0.00668206
106589322	LOC106589322	delta-1-pyrroline-5-carboxylate synthase-like	831.199	0.00383115	21.4498	8.77541e-05
106610861	LOC106610861	phospholipase D4-like	665.002	0.00204995	40.9197	1.1293e-08
106596253	LOC106596253	enoyl-CoA delta isomerase 1, mitochondrial-like	172.913	0.00315126	16.0693	0.00102071
106570393	LOC106570393	C-Myc-binding protein-like	12.8265	0.00722738	16.1708	0.000975568
106591843	LOC106591843	guanine nucleotide-binding protein G(o) subunit alpha-like	767.067	-0.00885786	558.291	7.13667e-119
106563670	LOC106563670	uncharacterized LOC106563670	31.2007	0.0079002	28.2077	4.00269e-06
106564497	LOC106564497	low-density lipoprotein receptor-like	3631.35	0.00199086	20.0237	0.000168954
106569830	ndc1	NDC1 transmembrane nucleoporin	161.293	0.0027752	12.1109	0.0059422
106563446	LOC106563446	zinc finger and SCAN domain-containing protein 2-like	1927.61	0.00237809	20.753	0.000121357
106563447	LOC106563447	latent-transforming growth factor beta-binding protein 3-like	1978.41	-0.0044103	28.0449	4.30583e-06
106580689	LOC106580689	WD repeat and FYVE domain-containing protein 1	626.504	0.00193262	59.1858	1.98275e-12
106601082	LOC106601082	nitrogen permease regulator 3-like protein	169.375	0.00159825	13.0494	0.00393363
106609408	LOC106609408	protein lin-7 homolog A	33.8183	-0.00765031	17.0596	0.000656275
106602948	LOC106602948	high mobility group protein B3-like	741.486	0.00191103	36.5105	8.58507e-08
106573208	vac14	Vac14, PIKFYVE complex component	746.866	0.00188946	20.7236	0.000123079
106567061	LOC106567061	sentrin-specific protease 1-like	217.539	-0.00117567	14.6185	0.00194895
106570457	tfpi2	tissue factor pathway inhibitor 2	102.757	-0.0103458	70.519	9.03479e-15
106560938	zcchc14	zinc finger CCHC-type containing 14	110.613	-0.0024563	10.9638	0.00975882
106560935	klhdc4	kelch domain containing 4	267.621	0.00310385	24.4895	2.16817e-05
106571941	LOC106571941	nascent polypeptide-associated complex subunit alpha-like	2812.49	0.00379991	23.8148	2.94288e-05
100136926	cyp1a	cytochrome P450 1A	3311.97	-0.0112738	130.288	3.45457e-27
106587545	LOC106587545	importin-7	991.323	0.00251601	30.7419	1.2333e-06
106561904	LOC106561904	zinc transporter ZIP1-like	680.415	0.00266094	30.7364	1.23539e-06
106588004	LOC106588004	uncharacterized LOC106588004	23.484	-0.00741713	22.7798	4.78658e-05
106561168	LOC106561168	mucosa-associated lymphoid tissue lymphoma translocation protein 1-like	1180.66	0.00290643	11.5976	0.00739526
106609059	nhsl2	NHS like 2	81.4216	-0.00521594	14.5681	0.00199437
106606515	LOC106606515	uncharacterized LOC106606515	246.71	0.00276202	28.9936	2.81087e-06
106579957	atp2a2	ATPase sarcoplasmic/endoplasmic reticulum Ca2+ transporting 2	1962.1	0.00221359	20.844	0.00011648
106579956	pptc7	PTC7 protein phosphatase homolog	2806.16	-0.00247421	24.6285	2.04028e-05
106610913	ppm1b	protein phosphatase, Mg2+/Mn2+ dependent 1B	258.393	0.00131111	12.7844	0.00441454
106573828	LOC106573828	tumor necrosis factor alpha-induced protein 8-like protein 1	23.9726	-0.00624473	15.6738	0.00121463
100196883	rpe	ribulose-5-phosphate-3-epimerase	165.329	0.00537523	24.6798	1.99647e-05
106601651	LOC106601651	hydroxyacylglutathione hydrolase, mitochondrial-like	601.539	0.00428336	32.0083	6.93031e-07
100196846	nip7	nuclear import 7 homolog (S. cerevisiae)	468.581	0.00187438	32.2179	6.30848e-07
106568893	LOC106568893	tissue factor-like	40.7865	-0.00565857	15.0716	0.00158884
106574065	LOC106574065	uncharacterized membrane protein C19orf24 homolog	1831.98	0.00247796	19.9435	0.00017544
106568932	LOC106568932	ribosome biogenesis protein NSA2 homolog	1664.24	0.0029082	25.9408	1.11686e-05
106568903	LOC106568903	ectoderm-neural cortex protein 1-like	1414.36	-0.00375903	11.5163	0.00766868
106611750	LOC106611750	uncharacterized LOC106611750	85.6702	-0.00240351	25.8435	1.16946e-05
106592670	LOC106592670	piggyBac transposable element-derived protein 4-like	946.551	0.0020329	13.3874	0.00337674
100196761	rl4a	60S ribosomal protein L4-A	5193.21	0.0037467	19.7268	0.000194245
106581777	LOC106581777	D-3-phosphoglycerate dehydrogenase-like	133.666	0.00497284	18.8368	0.000292505
106581786	LOC106581786	retinol dehydrogenase 3-like	377.508	0.00254667	26.6462	8.10791e-06
106571910	LOC106571910	dual specificity protein phosphatase 7-like	393.919	-0.00175294	19.4878	0.000216225
106578556	LOC106578556	supervillin-like	142.895	-0.00504437	12.734	0.00450804
100194850	zn235	Zinc finger protein 235	20.3037	-0.00395556	12.4725	0.00506001
106573464	LOC106573464	uncharacterized LOC106573464	152.219	-0.00402387	24.6598	2.01559e-05
106581298	LOC106581298	long-chain-fatty-acid--CoA ligase 3-like	516.364	0.00484338	12.2013	0.00570983
106607965	sesn1	sestrin 1	76.2588	-0.0100043	14.8408	0.00176326
106577326	LOC106577326	DNA-directed RNA polymerase III subunit RPC1-like	42.3577	0.003966	17.6111	0.000510181
106561946	LOC106561946	growth arrest-specific protein 1-like	100.062	-0.00648177	24.623	2.04449e-05
106561920	LOC106561920	transcription factor TFIIIB component B'' homolog	289.607	0.0035093	27.5048	5.49318e-06
106593865	LOC106593865	coatomer subunit gamma-2-like	679.29	0.002677	31.0653	1.0625e-06
106564855	LOC106564855	E3 ubiquitin-protein ligase pellino homolog 1-like	497.266	-0.00361026	20.4455	0.0001398
106583516	zadh2	zinc binding alcohol dehydrogenase domain containing 2	164.492	0.00274801	11.1091	0.0091407
106583138	tmem183a	transmembrane protein 183A	267.77	0.00153249	12.1387	0.00587336
100195141	asns	asparagine synthetase	1246.09	0.00379644	30.9879	1.10181e-06
106606096	LOC106606096	pleckstrin homology domain-containing family O member 1-like	214.363	0.00186374	11.6036	0.00737611
106562114	LOC106562114	ADM-like	2680.59	0.00366913	74.7063	1.22378e-15
106584205	LOC106584205	palladin-like	2696.93	0.00135961	19.4879	0.000216225
106579883	LOC106579883	protein turtle homolog A-like	301.482	-0.00514611	152.484	7.46264e-32
106611479	LOC106611479	N-lysine methyltransferase SMYD2-A-like	800.018	0.00182877	21.0304	0.000106852
106613862	LOC106613862	inhibitor of growth protein 5-like	369.982	-0.0024416	40.5274	1.3397e-08
100194622	kad	adenylate kinase 1-2	216.862	-0.00408916	16.1698	0.000975662
106608157	LOC106608157	protein max	718.619	0.0013069	52.8869	3.78176e-11
106608158	LOC106608158	serine/arginine-rich splicing factor 5-like	1112.17	-0.00132565	24.7807	1.91185e-05
106608163	LOC106608163	thrombospondin-1-like	2978.75	-0.0107426	273.481	1.78374e-57
106608160	LOC106608160	acyl-coenzyme A thioesterase 1-like	414.185	0.00187677	25.5769	1.32213e-05
106572562	LOC106572562	45 kDa calcium-binding protein	1528.93	0.00121376	11.8616	0.00662914
106609531	LOC106609531	anoctamin-6-like	281.581	-0.00433491	127.278	1.35486e-26
100195435	rabx5	Rab5 GDP/GTP exchange factor	289.043	0.00119011	17.7197	0.000485947
106601778	LOC106601778	uncharacterized LOC106601778	12575.3	0.00156875	16.8971	0.000707804
106601774	LOC106601774	TBC1 domain family member 16-like	25.7629	0.00544787	11.6076	0.00737384
106601786	LOC106601786	extracellular serine/threonine protein kinase FAM20C-like	14.7661	-0.00870676	22.3659	5.77709e-05
106604484	hs3st1	heparan sulfate-glucosamine 3-sulfotransferase 1	31.7692	-0.00786563	46.604	7.6253e-10
106565291	LOC106565291	ubiquitin-conjugating enzyme E2 C-like	180.977	-0.00586028	19.5549	0.000209754
100286561	cssa01h9orf78	chromosome ssa01 open reading frame, human C9orf78	856.944	0.000757421	11.9121	0.0064704
106586549	LOC106586549	centromere protein K-like	42.6689	-0.00520059	14.3857	0.00216877
100195158	shq1	SHQ1, H/ACA ribonucleoprotein assembly factor	619.579	0.00395843	46.375	8.50842e-10
100195350	nog2	noggin 2	355.958	0.00317488	21.2382	9.6698e-05
106561458	LOC106561458	programmed cell death 1 ligand 1-like	70.9015	0.00809606	79.1263	1.4697e-16
106576417	LOC106576417	serine/threonine-protein kinase 38-like	1015.53	-0.00198885	30.3314	1.49448e-06
100380497	dnal4	Dynein light chain 4, axonemal	172.035	0.00183904	26.5996	8.26029e-06
100286653	cdd	Cytidine deaminase	3450.22	0.0061487	65.9097	8.03179e-14
106590474	LOC106590474	V-type proton ATPase catalytic subunit A	97.69	0.0070053	44.4811	2.06326e-09
106562045	LOC106562045	coiled-coil domain-containing protein 102A-like	467.568	0.00181634	15.4804	0.00132252
106580584	LOC106580584	glycerol-3-phosphate acyltransferase 3-like	71.9083	0.00461062	39.6649	1.9918e-08
106612624	LOC106612624	numb-like protein	42.2711	-0.00831208	44.9376	1.68675e-09
106571301	LOC106571301	connective tissue growth factor-like	146.025	-0.00449969	35.6853	1.26937e-07
106603192	LOC106603192	gamma-aminobutyric acid receptor subunit beta-4-like	33.3685	-0.00777473	33.3417	3.74796e-07
106595310	LOC106595310	isocitrate dehydrogenase [NAD] subunit alpha, mitochondrial-like	155.458	0.00214502	14.005	0.0025738
106564954	LOC106564954	SWI/SNF-related matrix-associated actin-dependent regulator of chromatin subfamily E member 1-like	122.328	-0.00314024	17.2805	0.000591377
100196327	gna13	Guanine nucleotide-binding protein alpha-13 subunit	383.755	-0.00154722	11.8538	0.00665079
106567164	LOC106567164	rap guanine nucleotide exchange factor 3-like	528.414	0.00231235	19.4542	0.000219794
106583261	LOC106583261	cathepsin Z-like	1117.06	0.00321094	27.3991	5.7738e-06
106583262	LOC106583262	protein-lysine methyltransferase METTL21B-like	162.173	0.00178687	16.1171	0.00100013
100195176	npepl1	aminopeptidase-like 1	740.871	0.00231666	17.8872	0.000451644
106583251	LOC106583251	uncharacterized LOC106583251	15.5822	0.00635727	25.729	1.23555e-05
106608805	LOC106608805	uncharacterized LOC106608805	5.08228	0.0148767	34.2563	2.493e-07
106572399	LOC106572399	cell division control protein 42 homolog	643.71	-0.00135825	11.9667	0.00632832
106585897	LOC106585897	probable phospholipid-transporting ATPase IM	681.146	0.00381953	43.6589	3.08531e-09
106600960	LOC106600960	heat shock protein Hsp-16.1/Hsp-16.11-like	13.8992	0.0111368	46.5632	7.76671e-10
100195109	plcc	1-acyl-sn-glycerol-3-phosphate acyltransferase gamma	714.001	0.00240376	14.9927	0.00164818
106563412	sepw1	selenoprotein W	422.687	0.00158011	20.3498	0.000146142
106580540	LOC106580540	39S ribosomal protein L41, mitochondrial-like	333.856	0.00165159	12.3298	0.00538158
106581279	LOC106581279	glycerophosphodiester phosphodiesterase domain-containing protein 5-like	341.163	-0.00611256	165.144	1.53465e-34
106581935	vwa8	von Willebrand factor A domain containing 8	475.113	0.00356921	38.4679	3.45569e-08
106580370	LOC106580370	translation initiation factor eIF-2B subunit alpha-like	514.769	0.00295174	50.9338	9.54584e-11
106608942	LOC106608942	histidine N-acetyltransferase-like	20.4769	-0.00557337	15.1287	0.00155008
106576151	LOC106576151	ethanolamine kinase 1-like	390.921	-0.00174654	12.8496	0.00429025
106576152	LOC106576152	mitochondrial 10-formyltetrahydrofolate dehydrogenase-like	39.7383	0.0053507	16.2279	0.000951388
106568639	amph	amphiphysin	56.4828	0.00277565	17.6013	0.000512095
106602890	LOC106602890	forkhead box protein O1-A-like	620.158	-0.00300375	12.9723	0.00407
106564624	LOC106564624	protein RRP5 homolog	222.465	0.00485451	32.3765	5.83633e-07
106605102	LOC106605102	sodium/potassium-transporting ATPase subunit alpha-3-like	240.944	-0.00430036	13.3212	0.0034776
100195496	tusc4	Tumor suppressor candidate 4	206.286	-0.00148635	14.113	0.00245046
106602889	lhfp	lipoma HMGIC fusion partner	212.02	-0.00375956	20.8831	0.000114495
106567011	LOC106567011	voltage-dependent L-type calcium channel subunit beta-4-like	33.8474	-0.00405532	25.881	1.14999e-05
106561824	LOC106561824	glutamine-rich protein 2-like	142.364	0.0031515	19.5245	0.000212607
106561819	LOC106561819	guanine nucleotide exchange factor for Rab-3A-like	202.544	0.00169733	24.8159	1.88338e-05
100380652	LOC100380652	peptidase inhibitor 16	150.918	-0.00244092	13.5911	0.00309457
106597294	LOC106597294	collagen alpha-1(VI) chain-like	469.477	-0.00494836	24.4866	2.16976e-05
100170847	hoxa2aa	homeobox protein HoxA2aa	156.297	-0.00371831	29.1219	2.64856e-06
106586826	LOC106586826	PTB domain-containing engulfment adapter protein 1-like	37.1935	-0.00711936	13.2605	0.00357996
106580854	actn4	actinin alpha 4	5190.67	0.00253279	14.3736	0.00217927
100380339	snn	stannin	90.2164	0.0030461	16.7866	0.000741753
106563197	fam136a	family with sequence similarity 136 member A	230.23	0.00156526	11.8664	0.0066143
106590163	LOC106590163	uncharacterized LOC106590163	12.9446	0.0071454	11.2465	0.00862287
106606021	LOC106606021	trafficking kinesin-binding protein 1-like	95.3763	0.00435112	29.3104	2.43352e-06
106588186	LOC106588186	uncharacterized LOC106588186	62.3419	-0.00614614	21.8453	7.33679e-05
106588184	LOC106588184	secretory carrier-associated membrane protein 3-like	450.469	0.00332965	31.0933	1.04976e-06
106585167	LOC106585167	glucokinase-like	116.294	0.00429766	15.145	0.00154001
106576711	LOC106576711	PH and SEC7 domain-containing protein 1-like	92.4183	-0.00364033	55.1417	1.3134e-11
106574530	LOC106574530	pituitary tumor-transforming gene 1 protein-interacting protein-like	230.261	-0.00475409	93.1608	1.91112e-19
106573602	LOC106573602	ATP synthase subunit delta, mitochondrial-like	377.733	0.00382823	12.6734	0.00461652
106568399	LOC106568399	integrin alpha-2-like	23.1683	-0.00397143	11.5117	0.00768039
106595274	LOC106595274	OX-2 membrane glycoprotein-like	159.622	-0.00428425	12.3908	0.00523834
106566790	LOC106566790	uncharacterized protein C17orf59-like	115.184	0.00192768	11.8342	0.00669958
106573252	LOC106573252	ankyrin repeat domain-containing protein 27-like	489.671	0.00201343	33.9842	2.79245e-07
100196420	c209e	CD209 antigen-like protein E	244.12	-0.00402758	62.6573	3.8579e-13
106567617	LOC106567617	neurogranin-like	6.60107	-0.00697554	12.6813	0.0046003
100196752	tcpg	T-complex protein 1 subunit gamma	1832.59	0.00167451	16.0694	0.00102071
106576226	LOC106576226	podocalyxin-like	69.1059	-0.0107154	65.4834	9.78695e-14
106564738	LOC106564738	hydrolethalus syndrome protein 1 homolog	73.7553	-0.0045872	22.6777	5.00032e-05
100196685	LOC100196685	BTB/POZ domain-containing protein 10	228.926	0.00144139	11.7823	0.00684949
106574186	ncl	nucleolin	6388.58	0.00185059	11.4902	0.00775306
106595375	LOC106595375	uncharacterized LOC106595375	25.0436	0.00651586	27.2353	6.19429e-06
106565625	LOC106565625	solute carrier family 41 member 1-like	2.78358	-0.0151959	18.7175	0.000309437
106608364	LOC106608364	neuroblastoma-amplified sequence-like	25.1572	0.00484419	19.7573	0.000191753
100306856	lgmn	legumain	6481.89	0.00163999	44.5881	1.96222e-09
106613273	LOC106613273	AN1-type zinc finger protein 4-like	350.286	-0.00189363	33.038	4.31769e-07
106599087	LOC106599087	roquin-1-like	406.846	-0.00217464	20.3423	0.000146626
106573749	pskh1	protein serine kinase H1	238.673	-0.00219792	19.0147	0.0002703
106583288	LOC106583288	SPRY domain-containing protein 3-like	90.3573	0.00291462	13.8231	0.00279409
106606998	LOC106606998	cyclic GMP-AMP synthase-like	246.638	-0.00686922	28.162	4.08174e-06
106580973	LOC106580973	40S ribosomal protein S3-like	4960.84	0.00368365	11.8571	0.0066411
106592897	LOC106592897	uncharacterized LOC106592897	14.8133	0.0063471	21.2404	9.66502e-05
100195291	bysl	bystin like	555.182	0.00217064	22.1322	6.42417e-05
106599297	LOC106599297	exocyst complex component 3-like	462.387	0.00170462	11.1918	0.00880989
106583476	LOC106583476	low-density lipoprotein receptor class A domain-containing protein 2-like	19.1424	-0.00743654	21.0091	0.000107835
106566916	LOC106566916	uncharacterized protein C6orf106 homolog	318.157	-0.00157755	16.711	0.000767031
106578016	LOC106578016	kinesin light chain 2-like	275.141	-0.00158384	12.1457	0.00585548
106611641	LOC106611641	choline transporter-like protein 1	215.216	-0.00350698	14.637	0.00193188
106604696	LOC106604696	saxitoxin and tetrodotoxin-binding protein 2-like	158.281	0.00969836	22.6793	5.00032e-05
100380592	cog6	component of oligomeric golgi complex 6	330.678	0.00229055	16.6678	0.000782765
106604619	LOC106604619	phosphoinositide 3-kinase adapter protein 1-like	111.811	0.00966536	88.4769	1.71776e-18
106611006	ddx24	DEAD-box helicase 24	1469.62	0.00209291	22.9901	4.3316e-05
106566082	LOC106566082	adenosine receptor A1-like	632.2	-0.00276766	58.427	2.80816e-12
106567945	LOC106567945	protein Wnt-11-like	15.0771	-0.00588513	11.3199	0.00834635
106572152	LOC106572152	N-terminal EF-hand calcium-binding protein 1-like	107.538	-0.0046636	23.5916	3.26218e-05
100380856	LOC100380856	thymocyte selection-associated high mobility group box protein TOX	13.7945	-0.00765984	14.308	0.00224386
106612430	LOC106612430	hexokinase-1	749.704	0.00147048	13.3024	0.00350742
106567491	LOC106567491	protein YIPF5	481.923	0.00212305	36.7767	7.57328e-08
106607675	cebpz	CCAAT/enhancer binding protein zeta	932.657	0.00163924	24.8367	1.86475e-05
106601618	LOC106601618	tumor necrosis factor receptor superfamily member 16-like	101.704	-0.00841925	13.5762	0.00311564
106562502	LOC106562502	signal peptide peptidase-like 2A	1610.57	0.00209462	17.53	0.000529942
106562500	LOC106562500	biogenesis of lysosome-related organelles complex 1 subunit 6-like	248.348	0.00442635	15.1606	0.00152995
106584333	LOC106584333	BEN domain-containing protein 5-like	148.9	-0.00205946	21.1661	0.00010014
106578509	LOC106578509	glycogen debranching enzyme-like	109.322	0.00263603	12.1726	0.00578106
100195446	vim	vimentin	548.18	-0.0053851	40.7185	1.2362e-08
106572594	LOC106572594	carboxy-terminal domain RNA polymerase II polypeptide A small phosphatase 2-like	691.776	-0.0040254	136.253	1.91973e-28
106565162	LOC106565162	uncharacterized LOC106565162	72.1719	0.0041778	34.0881	2.68355e-07
106571420	adat2	adenosine deaminase, tRNA specific 2	131.303	0.00251285	14.4574	0.00209709
106566118	LOC106566118	mitogen-activated protein kinase 14A-like	26.7955	0.00372888	14.8251	0.00177648
106605838	LOC106605838	leucine-rich repeat-containing protein 73-like	102.426	0.00357835	13.221	0.00364045
106575269	LOC106575269	acyl-CoA-binding protein-like	139.592	0.0051168	21.3707	9.09603e-05
106585655	LOC106585655	pescadillo homolog	268.789	0.00183267	20.0768	0.000164933
106564903	LOC106564903	E3 ubiquitin-protein ligase SMURF2-like	944.132	-0.00216722	26.9115	7.17994e-06
106562654	mthfs	methenyltetrahydrofolate synthetase	84.665	0.00610683	44.5045	2.04329e-09
106575950	LOC106575950	ubiquitin carboxyl-terminal hydrolase 15-like	434.967	0.00135003	13.7457	0.00288809
100194622	kad	adenylate kinase 1-2	154.947	0.00425237	24.2739	2.38463e-05
106562223	LOC106562223	ras-related protein Rab-27A	742.651	-0.00153452	22.5116	5.39705e-05
106575733	LOC106575733	POU domain, class 2, transcription factor 1-like	91.2313	-0.00213184	11.4682	0.0078177
106564226	LOC106564226	uncharacterized LOC106564226	28.5336	-0.00493401	14.2492	0.00230171
106574618	LOC106574618	anoctamin-10-like	154.676	0.00348894	27.0314	6.79266e-06
100195140	i13r2	Interleukin-13 receptor alpha-2 chain	665.841	-0.00239105	31.8881	7.29959e-07
106590523	LOC106590523	eukaryotic translation initiation factor 5A-1-like	13085	0.00255673	16.2043	0.000961176
106607116	LOC106607116	uncharacterized protein KIAA1467 homolog	36.1542	0.00689715	11.6052	0.00737611
106606831	LOC106606831	uncharacterized LOC106606831	2520.23	-0.00189938	32.9615	4.47328e-07
106579009	LOC106579009	uncharacterized LOC106579009	235.558	-0.00478798	28.3721	3.71076e-06
106607850	LOC106607850	CAD protein-like	151.752	0.0031332	11.69	0.00712308
100380824	uckl1	uridine-cytidine kinase 1-like 1	475.38	0.00288911	18.3605	0.000364106
106574312	LOC106574312	1-acyl-sn-glycerol-3-phosphate acyltransferase gamma-like	192.335	0.00248887	14.9447	0.00168146
100286494	ks6a5	Ribosomal protein S6 kinase alpha-5	323.853	-0.00160213	11.0297	0.00947073
106603135	tm7sf2	transmembrane 7 superfamily member 2	847.222	0.00593457	22.6964	4.97493e-05
106585482	LOC106585482	ras-related protein Rab-35-like	451.98	-0.00119659	11.4074	0.00801069
106581529	tmem97	transmembrane protein 97	727.242	0.00362372	37.4242	5.61972e-08
100136478	LOC100136478	alpha amylase	6.52234	0.0107672	25.0659	1.68267e-05
100380340	p4ha1	procollagen-proline, 2-oxoglutarate 4-dioxygenase (proline 4-hydroxylase), alpha polypeptide I	531.988	-0.00271178	17.8574	0.000457299
106610005	birc5	baculoviral IAP repeat containing 5	133.423	-0.00611983	16.2412	0.000946624
100196576	dyl2	Dynein light chain 2, cytoplasmic	940.264	-0.00171044	20.8687	0.000115206
106581148	jam3	junctional adhesion molecule 3	40.6618	-0.00614799	22.6921	4.98112e-05
106602277	LOC106602277	max dimerization protein 4-like	158.175	-0.00406128	40.6544	1.27004e-08
106590223	thnsl1	threonine synthase like 1	151.786	0.00192418	12.2536	0.00557395
106604078	LOC106604078	uracil phosphoribosyltransferase homolog	117.592	0.00830594	108.822	1.00084e-22
106573443	rbm28	RNA binding motif protein 28	1015.97	0.00147166	26.7075	7.86914e-06
106607108	LOC106607108	uncharacterized protein KIAA1467 homolog	110.08	0.00484704	25.9762	1.09949e-05
106589865	LOC106589865	chromobox protein homolog 2-like	31.6924	-0.00431767	13.6285	0.00304167
106599798	LOC106599798	microtubule-associated protein RP/EB family member 2-like	523.645	-0.00256215	24.3644	2.29157e-05
106602109	LOC106602109	huntingtin-like	149.269	0.00386859	21.5702	8.33632e-05
106589335	LOC106589335	mediator of RNA polymerase II transcription subunit 9-like	168.03	-0.00231876	18.4377	0.000351994
106577368	slc1a4	solute carrier family 1 member 4	727.283	0.00258571	21.6278	8.09492e-05
106607606	LOC106607606	serine-rich coiled-coil domain-containing protein 2-like	464.167	0.00277569	21.4864	8.63846e-05
106574163	LOC106574163	nuclear receptor subfamily 5 group A member 2-like	14.7203	-0.00660924	13.8959	0.00270451
106587315	LOC106587315	gliomedin-like	18.1948	-0.00870516	22.702	4.96625e-05
106594228	LOC106594228	signal peptide peptidase-like 2A	949.679	0.0017267	14.1908	0.00236332
106568665	LOC106568665	anion exchange protein 2-like	112.389	0.00621542	31.2937	9.56997e-07
106573121	LOC106573121	suppressor of tumorigenicity 7 protein homolog	345.822	0.002506	23.0808	4.15344e-05
106586488	LOC106586488	GDP-Man:Man(3)GlcNAc(2)-PP-Dol alpha-1,2-mannosyltransferase-like	184.73	0.00425639	55.6174	1.04569e-11
106601134	LOC106601134	cTAGE family member 5-like	825.88	0.0027456	70.3186	9.83861e-15
100136543	pck2	phosphoenolpyruvate carboxykinase 2 (mitochondrial)	891.949	0.00302568	15.8094	0.00114653
106590257	tm9sf1	transmembrane 9 superfamily member 1	704.891	0.00120986	18.3787	0.000361459
106585607	LOC106585607	G-protein coupled receptor 124-like	270.15	-0.00325105	38.8464	2.90526e-08
106560885	zfpm1	zinc finger protein, FOG family member 1	123.389	-0.00201898	12.7156	0.00454106
106590330	LOC106590330	heme oxygenase-like	562.745	-0.00378102	92.1103	3.14573e-19
106590316	LOC106590316	uncharacterized LOC106590316	20.1999	-0.00668907	21.3439	9.21817e-05
106561675	LOC106561675	shaker-related potassium channel tsha2	20.5359	0.00893952	27.9571	4.48309e-06
106568831	LOC106568831	presequence protease, mitochondrial-like	559.985	0.00470288	15.6209	0.00124401
106607019	LOC106607019	mucolipin-1-like	37.0637	0.00293378	15.3865	0.00138
106611361	LOC106611361	cell growth regulator with EF hand domain protein 1-like	339.471	0.00495319	167.173	6.14484e-35
100380509	prr11	Proline-rich protein 11	57.7079	-0.00504546	14.9049	0.00171078
106605018	LOC106605018	RRP15-like protein	557.495	0.00228581	39.437	2.22203e-08
106560933	slc7a5	solute carrier family 7 member 5	822.807	0.00215675	20.2328	0.000154135
106579907	slc15a4	solute carrier family 15 member 4	329.719	0.00443739	21.9311	7.04013e-05
106563605	LOC106563605	matrin-3-like	511.872	-0.00201249	14.0331	0.00254583
106591955	LOC106591955	transportin-2-like	150.535	-0.00274669	27.5926	5.28023e-06
100195795	nsun6	methyltransferase NSUN6	115.744	0.00328057	18.8747	0.000287559
100136525	LOC100136525	elongation factor 1 alpha	20790.3	0.00282863	14.5321	0.00202542
106560746	scamp2	secretory carrier membrane protein 2	1038.62	-0.00108579	12.4855	0.00502843
106609037	LOC106609037	lumican-like	10.3167	-0.0116325	16.2514	0.000942008
106609043	LOC106609043	DEP domain-containing protein 7-like	25.3107	-0.0075816	15.3735	0.00138893
100196822	rnz2	Zinc phosphodiesterase ELAC protein 2	181.373	0.00496164	62.2704	4.6751e-13
106588997	LOC106588997	CUB and sushi domain-containing protein 3-like	16.6248	-0.0099857	28.8571	2.99008e-06
106601509	LOC106601509	protein kinase C and casein kinase substrate in neurons protein 3-like	44.2228	-0.00540188	13.992	0.00258789
106560306	LOC106560306	volume-regulated anion channel subunit LRRC8C-like	32.5073	-0.00577714	39.3058	2.36365e-08
100194826	zdhhc6	zinc finger DHHC-type containing 6	790.656	0.00197498	28.6338	3.30961e-06
106579808	LOC106579808	scavenger receptor class F member 2-like	679.454	-0.00186813	11.7497	0.00694207
106572196	LOC106572196	asparagine--tRNA ligase, cytoplasmic-like	3248.59	0.0029116	17.8068	0.000466886
106601633	LOC106601633	uncharacterized LOC106601633	369.521	-0.00172985	30.7482	1.23221e-06
106579955	LOC106579955	protein piccolo-like	8.99557	0.00828879	17.2686	0.000594773
106601639	LOC106601639	long-chain fatty acid transport protein 1-like	58.0073	0.00269376	18.9294	0.00028072
100195134	tpra1	transmembrane protein adipocyte associated 1	1095.53	0.00187594	18.5209	0.000338655
106606656	LOC106606656	aminoacyl tRNA synthase complex-interacting multifunctional protein 2-like	397.414	0.00252592	11.9922	0.00625929
106607263	LOC106607263	rho-related GTP-binding protein RhoN-like	69.4497	-0.00424942	11.0258	0.00948781
106612605	LOC106612605	glutamate--cysteine ligase catalytic subunit-like	444.665	0.00273613	11.2398	0.00864664
106588116	LOC106588116	uncharacterized LOC106588116	175.921	0.00229399	18.1692	0.000397534
106584139	LOC106584139	UDP-N-acetylhexosamine pyrophosphorylase-like	679.241	0.00509249	17.748	0.000479428
106594076	LOC106594076	uncharacterized LOC106594076	635.386	0.00179747	13.24	0.00361294
106590803	tma16	translation machinery associated 16 homolog	239.265	0.00200288	22.2183	6.1857e-05
100196649	pmm2	phosphomannomutase 2	153.309	0.00573939	122.707	1.24056e-25
106581736	efnb2	ephrin B2	384.567	-0.00287322	30.4467	1.41632e-06
106582286	LOC106582286	microtubule-associated protein 2-like	6.76841	-0.00732077	12.796	0.00439475
106613522	LOC106613522	transmembrane gamma-carboxyglutamic acid protein 1-like	531.251	-0.00175851	29.3016	2.44203e-06
106613459	LOC106613459	uncharacterized LOC106613459	1902.11	-0.0011358	13.0343	0.0039583
106575503	LOC106575503	guanylate cyclase soluble subunit beta-2-like	12.9459	-0.00698848	12.1995	0.00571339
106606949	LOC106606949	monocyte to macrophage differentiation factor-like	170.797	-0.00198673	12.9615	0.00408595
106610225	LOC106610225	endothelin B receptor-like	317.015	-0.00570057	259.409	1.3877e-54
106573592	LOC106573592	MAU2 chromatid cohesion factor homolog	369.832	-0.00115527	13.464	0.00326575
106605519	LOC106605519	LIM domain-containing protein 1-like	1705.22	0.00227628	11.6315	0.00729799
106580172	LOC106580172	serine-rich coiled-coil domain-containing protein 1-like	22.3715	0.00397663	13.1732	0.00371659
100196692	cndp1	Beta-Ala-His dipeptidase	19.6611	-0.0143164	36.4201	8.93662e-08
106564836	LOC106564836	ESF1 homolog	371.908	0.0028705	14.8881	0.00172391
106611988	LOC106611988	LON peptidase N-terminal domain and RING finger protein 3-like	45.7931	-0.00393279	15.8052	0.00114804
106601731	LOC106601731	immunoglobulin superfamily member 6-like	415.293	0.00295744	21.8962	7.15475e-05
106606050	LOC106606050	PH and SEC7 domain-containing protein 1-like	9.04287	-0.00713241	11.0344	0.00945214
106569881	LOC106569881	mothers against decapentaplegic homolog 4-like	57.9675	-0.00326754	11.7059	0.0070735
106588652	LOC106588652	uncharacterized LOC106588652	261.599	0.00196481	15.1912	0.00151189
106588651	LOC106588651	CTP synthase 1-like	459.078	0.00289884	33.6659	3.21575e-07
100286658	lsm2	LSM2 homolog, U6 small nuclear RNA and mRNA degradation associated	1593.89	-0.00191311	13.7557	0.00287716
106572928	LOC106572928	peroxidasin-like	86.9205	-0.00917482	19.0025	0.000271568
106584008	LOC106584008	paired mesoderm homeobox protein 1-like	818.552	-0.00258624	40.6726	1.2607e-08
106578510	LOC106578510	palmdelphin-like	6.80639	0.00926034	23.0176	4.27971e-05
100195199	rpc4	DNA-directed RNA polymerase III subunit RPC4	642.594	0.00188155	39.8475	1.82406e-08
100195419	galt	galactose-1-phosphate uridylyltransferase	211.343	0.00310496	32.4802	5.58999e-07
106574320	LOC106574320	ephrin-A1-like	669.895	-0.00504139	33.7264	3.1259e-07
106602665	tmem62	transmembrane protein 62	549.907	0.00205341	12.5082	0.00498133
106601783	LOC106601783	gephyrin-like	580.579	0.00122387	11.5354	0.00759745
106566387	kcnc4	potassium voltage-gated channel subfamily C member 4	19.7664	0.00548033	29.6175	2.08608e-06
100194609	pdk3	pyruvate dehydrogenase kinase, isoenzyme 3	7.14408	0.0081017	11.937	0.00639904
106603067	LOC106603067	MAP7 domain-containing protein 2-like	38.6347	-0.00427764	32.2929	6.07744e-07
106613240	LOC106613240	rho guanine nucleotide exchange factor 17-like	13.4774	-0.00697509	12.2355	0.00561164
106604751	LOC106604751	sodium/hydrogen exchanger 6-like	551.124	0.00131746	14.1147	0.00244925
106606293	LOC106606293	zinc finger protein OZF-like	56.4749	-0.00280388	19.5077	0.000214357
106585071	LOC106585071	proliferating cell nuclear antigen	464.383	-0.00275469	33.9834	2.79245e-07
106589278	LOC106589278	male-specific lethal 1-like 1	552.983	-0.00193877	33.129	4.14781e-07
106613429	LOC106613429	uncharacterized LOC106613429	67.6471	-0.00225285	14.0299	0.00254815
106613811	LOC106613811	semaphorin-4E-like	61.624	-0.00789988	67.5815	3.6643e-14
100195325	lap4a	Lysosomal-associated transmembrane protein 4A	4680.28	0.0028755	50.4546	1.20849e-10
106607561	LOC106607561	rho-associated protein kinase 2-like	339.301	0.00319825	24.6533	2.0191e-05
106571564	LOC106571564	tropomyosin beta chain	69.679	-0.0048142	19.0055	0.000271296
106571367	LOC106571367	tumor protein D53 homolog	67.6828	0.00877462	127.487	1.24845e-26
106572541	LOC106572541	uncharacterized LOC106572541	2348.13	-0.0023887	80.4648	7.9069e-17
106611119	LOC106611119	fermitin family homolog 2-like	850.692	0.00360289	68.079	2.86151e-14
106607385	LOC106607385	KN motif and ankyrin repeat domain-containing protein 2-like	4351.61	-0.00204457	50.4024	1.23431e-10
106569705	scp2	sterol carrier protein 2	706.431	0.0024384	34.9308	1.80426e-07
100196317	cssa14h1orf123	chromosome ssa14 open reading frame, human C1orf123	480.81	0.00264666	24.2371	2.41916e-05
106578957	rnls	renalase, FAD dependent amine oxidase	470.814	0.00327864	29.8279	1.89861e-06
106578958	LOC106578958	lysosomal acid lipase/cholesteryl ester hydrolase-like	1599.66	0.00200045	12.5106	0.00497824
100196712	cdk2	cyclin dependent kinase 2	89.9658	-0.00389214	14.9404	0.00168451
106579565	LOC106579565	dipeptidyl aminopeptidase-like protein 6	248.542	-0.00166868	15.1656	0.00152742
106567753	gramd3	GRAM domain containing 3	514.35	0.000978286	13.6028	0.00307647
106576468	LOC106576468	adiponectin receptor protein 2-like	444.765	0.00214331	13.2169	0.00364697
106592022	LOC106592022	bicaudal D-related protein 2-like	23.4082	-0.00751467	27.0149	6.84427e-06
106577792	LOC106577792	39S ribosomal protein L52, mitochondrial-like	105.625	0.00311924	16.6267	0.000796642
106596289	LOC106596289	40S ribosomal protein S8	2759.47	0.00431008	15.5594	0.00127924
106598498	LOC106598498	dispanin subfamily A member 2b-like	1428.02	-0.00293387	13.3588	0.00342237
106594403	LOC106594403	bicaudal D-related protein 2-like	36.2355	-0.00428061	17.9734	0.000434906
100195796	cxl14	C-X-C motif chemokine 14	298.671	-0.00706359	78.3124	2.18837e-16
106570960	psat1	phosphoserine aminotransferase 1	5287.82	0.00367095	59.885	1.43378e-12
100380485	liph	Lipase member H	404.517	0.00147275	29.9531	1.78592e-06
106581936	LOC106581936	coagulation factor V-like	184.13	-0.00349784	19.6805	0.000198057
106610220	LOC106610220	mothers against decapentaplegic homolog 1	66.0856	-0.00483145	39.0252	2.7045e-08
100502557	srebf2	sterol regulatory element binding transcription factor 2	3054.64	0.00267492	41.067	1.0591e-08
106560533	LOC106560533	myomegalin-like	219.573	0.00263687	17.3334	0.000577175
106589833	LOC106589833	suppressor of cytokine signaling 3-like	289.688	-0.00528797	51.0728	8.94259e-11
106564062	LOC106564062	piggyBac transposable element-derived protein 4-like	26.9234	0.00293193	13.7791	0.00285148
106564063	LOC106564063	piggyBac transposable element-derived protein 4-like	89.817	0.00273424	17.0936	0.000645951
106583559	LOC106583559	sodium- and chloride-dependent GABA transporter 2-like	421.537	0.00370254	24.5759	2.0849e-05
106572841	LOC106572841	small nuclear ribonucleoprotein G	618.245	-0.00257202	11.5494	0.00755185
106572839	LOC106572839	proline synthase co-transcribed bacterial homolog protein-like	330.947	0.00344266	44.4035	2.13713e-09
106572845	LOC106572845	sodium-dependent neutral amino acid transporter SLC6A17-like	15.6019	0.00843769	19.665	0.000199547
106606415	gys1	glycogen synthase 1	184.499	0.00277609	11.2068	0.00875939
106591648	LOC106591648	tuberin-like	42.5238	0.00462562	20.4929	0.00013673
106599441	ckb	creatine kinase B	287.771	-0.00411509	22.7606	4.82762e-05
100380758	bag5	BCL2 associated athanogene 5	510.699	-0.00250755	18.1402	0.000402323
106612785	LOC106612785	nucleoredoxin-like	313.188	-0.0031849	26.2634	9.63675e-06
106590649	LOC106590649	tissue factor-like	28.165	-0.00494162	13.1114	0.00381921
100195452	lass2	LAG1 homolog, ceramide synthase 2 (S. cerevisiae)	1709.93	0.00103284	15.5015	0.00131228
106575324	LOC106575324	radixin-like	643.022	0.00394387	69.8736	1.21318e-14
106596487	LOC106596487	complement C1q-like protein 2	18689	-0.00532341	64.0525	1.95088e-13
106596205	LOC106596205	ras guanine nucleotide exchange factor F-like	228.057	0.00260287	11.0724	0.00929062
106585463	LOC106585463	small nuclear ribonucleoprotein Sm D3-like	436.753	-0.0020472	19.1638	0.000252182
106602067	LOC106602067	Golgi apparatus membrane protein TVP23 homolog B-like	496.691	0.00292225	28.9492	2.86956e-06
101448013	jmjd6	arginine demethylase and lysine hydroxylase	381.6	0.0029841	27.2727	6.09877e-06
106560452	col24a1	collagen type XXIV alpha 1 chain	23.6979	-0.00623083	13.3651	0.0034123
106565304	LOC106565304	protein CBFA2T2-like	31.2216	-0.00378429	11.5087	0.00768569
106588299	LOC106588299	teashirt homolog 1-like	74.0254	-0.00507101	17.7061	0.000488662
106587512	LOC106587512	DNA-directed RNA polymerases I, II, and III subunit RPABC5	388.193	-0.00170914	14.7131	0.00186345
100286508	cetn3	centrin 3	169.398	-0.00185999	16.0343	0.00103471
106580767	LOC106580767	cytochrome c oxidase subunit 7A2, mitochondrial-like	71.7361	-0.00478206	27.3746	5.83338e-06
106576032	LOC106576032	ragulator complex protein LAMTOR4-like	671.039	0.00171563	12.8717	0.00425188
106561178	LOC106561178	small EDRK-rich factor 2-like	961.051	-0.00193696	27.776	4.86074e-06
106563463	LOC106563463	sororin-B-like	83.9236	-0.00457897	11.2712	0.00853256
106571862	eif2d	eukaryotic translation initiation factor 2D	137.009	0.00155764	13.4108	0.00334238
106605503	LOC106605503	brain-specific angiogenesis inhibitor 1-like	87.0539	0.00243789	12.4392	0.00513204
101448051	LOC101448051	uncharacterized LOC101448051	223.985	-0.00589367	64.2357	1.79362e-13
106570271	foxo6	forkhead box O6	165.201	-0.00499427	56.6733	6.51273e-12
100306829	mthfd1l	methylenetetrahydrofolate dehydrogenase (NADP+ dependent) 1-like	157.437	0.00360107	13.1686	0.00372082
106596503	LOC106596503	putative homeodomain transcription factor 2	27.1043	-0.00526904	12.4111	0.00519378
106595654	LOC106595654	piggyBac transposable element-derived protein 4-like	94.8333	0.00220512	18.5247	0.000338159
106560764	LOC106560764	diacylglycerol kinase zeta-like	83.1573	-0.00173885	14.05	0.00252602
106590428	LOC106590428	actin-related protein 3B-like	205.722	0.00252377	30.4031	1.4435e-06
106567681	LOC106567681	protein C-ets-2-like	251.365	-0.00277244	11.0112	0.00955194
106607733	LOC106607733	laminin subunit alpha-4-like	1638.89	-0.00380441	11.2722	0.00853256
106612275	LOC106612275	kelch-like protein 4	263.89	-0.00202299	37.5413	5.35369e-08
106603993	LOC106603993	globoside alpha-1,3-N-acetylgalactosaminyltransferase 1-like	500.281	-0.0027454	14.2671	0.00228577
106609647	LOC106609647	staphylococcal nuclease domain-containing protein 1-like	132.46	0.00206937	16.6423	0.00079107
106610289	LOC106610289	probable E3 ubiquitin-protein ligase HERC3	295.165	0.00320831	20.8321	0.000117052
106609140	LOC106609140	ADP-ribosylation factor 4	2246.52	0.00134278	20.8147	0.000117965
100195348	aidb	AIDB protein	169.465	0.0156869	68.8372	2.00906e-14
106589508	LOC106589508	choline transporter-like protein 2	301.647	-0.00184142	17.2388	0.000603557
106568520	LOC106568520	protein Shroom3-like	203.458	-0.00302253	18.2887	0.00037622
106566560	tp53inp2	tumor protein p53 inducible nuclear protein 2	424.92	-0.00303607	11.5466	0.0075588
106565622	LOC106565622	transcription factor SOX-13-like	41.162	-0.00512519	25.2903	1.51269e-05
106572159	zmynd12	zinc finger MYND-type containing 12	5481.73	-0.00106543	12.5983	0.00477934
106571741	trmt6	tRNA methyltransferase 6	307.198	0.00212598	16.4976	0.000840321
106598853	LOC106598853	probable cation-transporting ATPase 13A3	123.117	0.00524839	25.6644	1.26984e-05
106571086	LOC106571086	zinc finger protein 883-like	180.147	-0.00174365	11.5685	0.00750478
106563759	LOC106563759	rho GTPase-activating protein 24-like	25.7609	-0.00602109	32.7795	4.87372e-07
106578079	LOC106578079	cbp/p300-interacting transactivator 1-like	204.234	-0.0054566	60.7341	9.65764e-13
106612406	LOC106612406	segment polarity protein dishevelled homolog DVL-3-like	62.9325	-0.00354691	17.1733	0.000622225
106585159	ndufaf2	NADH:ubiquinone oxidoreductase complex assembly factor 2	378.315	0.0020763	26.7671	7.67267e-06
100195460	kpyk	Pyruvate kinase muscle isozyme	1966.05	0.00333229	15.786	0.00115604
106584346	LOC106584346	uncharacterized LOC106584346	566.788	0.00244843	21.9493	6.9927e-05
106584354	LOC106584354	serine/threonine-protein kinase PAK 2-like	534.663	-0.00144352	20.7677	0.000120662
106611740	LOC106611740	PCTP-like protein	2161.16	-0.00151278	11.4883	0.00775359
106579397	LOC106579397	E3 ubiquitin-protein ligase ZNRF2-like	152.223	-0.00507274	33.1735	4.06471e-07
106611741	LOC106611741	disks large homolog 3-like	2519.25	0.00146259	23.6934	3.11055e-05
106589146	LOC106589146	trithorax group protein osa-like	2.74141	-0.0125463	17.8183	0.000464563
106610362	LOC106610362	dickkopf-related protein 2-like	44.4276	-0.00560173	27.1852	6.33291e-06
100195106	sumf1	sulfatase modifying factor 1	249.68	0.00408951	14.3676	0.00218358
106571295	LOC106571295	ankyrin repeat domain-containing protein 6-like	58.0759	-0.00288115	13.4953	0.00322603
106604675	LOC106604675	ankyrin repeat domain-containing protein 13D-like	82.3501	-0.00253089	12.6452	0.00468333
106585674	LOC106585674	uncharacterized LOC106585674	25.9798	0.0050915	17.601	0.000512095
106585680	LOC106585680	uncharacterized LOC106585680	95.8781	0.00333709	16.8932	0.000708574
106567978	LOC106567978	cytospin-B-like	688.839	0.00182757	14.793	0.00180173
106604364	LOC106604364	thiosulfate sulfurtransferase/rhodanese-like domain-containing protein 1	816.99	0.00176988	12.128	0.00589934
106608869	LOC106608869	ornithine aminotransferase, mitochondrial-like	544.475	0.00157715	12.8741	0.00424884
106584828	LOC106584828	uncharacterized LOC106584828	315.899	0.00324937	68.8078	2.01815e-14
106569136	LOC106569136	RING finger protein 122-like	48.9813	-0.00328282	12.4493	0.00511302
106565454	LOC106565454	hamartin-like	1001.1	0.00393659	35.6318	1.29686e-07
106565905	agtrap	angiotensin II receptor associated protein	247.034	0.00178703	15.7109	0.00119422
106565904	LOC106565904	60S ribosomal protein L22	3026.57	0.00164028	12.338	0.00536317
100196524	LOC100196524	glucose-6-phosphate isomerase	1606.95	0.00263507	24.6094	2.05563e-05
106582248	LOC106582248	TBC1 domain family member 8-like	270.922	0.00242555	35.0519	1.70046e-07
106612030	pdgfrl	platelet derived growth factor receptor like	55.1614	-0.00716687	19.6901	0.000197299
106612023	sorbs2	sorbin and SH3 domain containing 2	76.294	0.00530825	25.8645	1.15782e-05
106584110	LOC106584110	protein cornichon homolog 4	283.993	0.00208639	16.6528	0.000787462
106580210	LOC106580210	zinc finger and SCAN domain-containing protein 2-like	63.1008	-0.00378197	29.1211	2.64856e-06
106570042	LOC106570042	uncharacterized LOC106570042	83.603	0.0033051	17.0037	0.000671163
106584418	LOC106584418	cyclin-dependent kinases regulatory subunit 1-like	43.5241	-0.0056344	11.3445	0.00825872
106604185	LOC106604185	probable E3 ubiquitin-protein ligase MID2	390.532	0.00262176	12.5615	0.00485938
106568922	lrrcc1	leucine rich repeat and coiled-coil centrosomal protein 1	24.6621	0.0046586	11.8089	0.00676538
106603395	LOC106603395	protein NLRC3-like	244.296	0.0016672	28.9435	2.87491e-06
106576262	LOC106576262	G1/S-specific cyclin-D2-like	450.069	-0.0038929	73.7863	1.90302e-15
106571313	LOC106571313	ribosome production factor 2 homolog	455.395	0.00326703	105.335	5.39074e-22
106560671	LOC106560671	lissencephaly-1 homolog B-like	492.285	0.00147856	16.2273	0.000951388
106570571	LOC106570571	myelin P2 protein-like	517.932	0.00856316	44.4294	2.11377e-09
106570573	mrpl53	mitochondrial ribosomal protein L53	171.376	0.00203843	22.9923	4.32999e-05
106588043	LOC106588043	uncharacterized LOC106588043	470.781	-0.00124314	12.5082	0.00498133
100196687	enp6	Ectonucleoside triphosphate diphosphohydrolase 6	436.281	0.00277579	29.0025	2.80366e-06
106575983	LOC106575983	ATP-binding cassette sub-family D member 2-like	39.3029	-0.00302128	11.0828	0.00924875
106572339	LOC106572339	high mobility group protein HMG-I/HMG-Y-like	2499.81	-0.00275821	30.618	1.30857e-06
106597131	riok1	RIO kinase 1	711.581	0.00137855	18.3593	0.000364137
106597138	lyrm4	LYR motif containing 4	343.318	-0.00278197	19.6378	0.00020205
106597174	LOC106597174	nuclear receptor-binding protein 2-like	389.208	-0.00265579	29.2095	2.54689e-06
106580084	LOC106580084	vacuolar protein sorting-associated protein 13A-like	523.534	0.00335788	22.8217	4.68675e-05
106572903	LOC106572903	60S ribosomal protein L30-like	64.8988	0.00546328	20.7818	0.000119857
106590312	LOC106590312	U6 snRNA-associated Sm-like protein LSm5	49.8579	0.00469761	15.9324	0.0010827
100195727	rpl7a	ribosomal protein L7a	9427.98	0.00312187	12.4356	0.00513659
106590995	LOC106590995	pachytene checkpoint protein 2 homolog	34.917	-0.00543824	11.7048	0.00707567
106569297	LOC106569297	transcription factor SOX-4-like	215.339	-0.00546253	15.1004	0.00157012
106589740	LOC106589740	stonin-1-like	1727.25	-0.00354117	72.5152	3.45588e-15
106589223	LOC106589223	uncharacterized LOC106589223	21.4174	0.0104827	25.1367	1.62705e-05
106580422	LOC106580422	tricarboxylate transport protein, mitochondrial-like	215.976	-0.00237379	13.9089	0.00268899
106560368	slc22a23	solute carrier family 22 member 23	11.4895	-0.0095502	26.8066	7.53823e-06
106595000	LOC106595000	zinc finger protein 2 homolog	96.1944	0.00200598	11.7441	0.00695421
106560274	lmbrd1	LMBR1 domain containing 1	345.306	0.00359225	12.4155	0.00518353
100195812	tbb2c	Tubulin beta-2C chain	877.344	-0.00263389	21.6998	7.83155e-05
106574628	eif5b	eukaryotic translation initiation factor 5B	651.414	0.00569995	55.6187	1.04569e-11
106574148	LOC106574148	ankyrin repeat and SOCS box protein 3-like	1348.94	0.00288769	27.4445	5.65072e-06
106598619	LOC106598619	coiled-coil domain-containing protein 12-like	5.51343	0.00635739	10.9322	0.00990713
106608875	LOC106608875	golgin subfamily A member 6-like protein 22	56.4643	-0.00443861	18.2197	0.000388181
106574791	LOC106574791	fibronectin-like	1064.43	-0.00673389	12.2604	0.00555755
100195753	rs14	40S ribosomal protein S14	4653.18	0.00241046	11.4207	0.00797951
106573116	LOC106573116	dual specificity protein phosphatase 6-like	57.5446	-0.00396992	14.1778	0.00237862
106586514	LOC106586514	transcription cofactor vestigial-like protein 3	25.8536	-0.00664027	11.0365	0.00944416
106586515	akap11	A-kinase anchoring protein 11	385.757	0.00160304	14.3912	0.00216423
100194887	fbli1	Filamin-binding LIM protein 1	2179.25	-0.00536297	213.524	1.20517e-44
106591907	LOC106591907	kinesin-like protein KIF1C	215.73	0.00243066	11.2715	0.00853256
100196323	hlx	H2.0-like homeobox protein	32.539	-0.00768154	40.7558	1.21757e-08
106602325	LOC106602325	coiled-coil domain-containing protein 85C-A-like	93.4671	-0.00665786	27.2652	6.11304e-06
106560842	LOC106560842	transcription cofactor vestigial-like protein 2	920.307	0.00484538	12.1979	0.00571432
106586808	LOC106586808	E3 ubiquitin-protein ligase Midline-1-like	150.282	-0.00581363	34.0705	2.70035e-07
100196788	rnf13	ring finger protein 13	764.074	0.0017871	14.5798	0.00198362
106580866	LOC106580866	cdc42 effector protein 2-like	935.626	-0.00146377	16.5291	0.000829254
106590174	LOC106590174	anion exchange protein 2-like	153.105	0.0038211	54.3187	1.92766e-11
106579093	LOC106579093	squalene monooxygenase-like	1920.25	0.00389269	11.304	0.00841031
106610809	LOC106610809	gap junction beta-4 protein-like	29.8955	-0.00351083	11.9491	0.0063637
106587732	LOC106587732	trafficking kinesin-binding protein 1-like	459.31	0.00435745	18.3842	0.000360791
106589271	LOC106589271	epithelial membrane protein 2-like	392.972	-0.00553125	114.035	8.10049e-24
106572915	LOC106572915	transcription elongation factor A protein 2-like	432.83	-0.00256016	48.1638	3.65432e-10
106570314	LOC106570314	transmembrane protein 106B-like	423.565	-0.00136972	22.0176	6.77666e-05
106565737	LOC106565737	forkhead box protein P1-B-like	41.5708	-0.00727587	42.3333	5.77205e-09
106571257	LOC106571257	probable E3 ubiquitin-protein ligase RNF144A-A	334.491	-0.00264777	24.5281	2.13202e-05
106571255	LOC106571255	membrane-bound O-acyltransferase domain-containing protein 2-like	1266.55	-0.00245186	19.7056	0.000195937
106586244	LOC106586244	protein jagged-1b-like	701.042	-0.00440541	21.5119	8.54702e-05
106581594	ttc36	tetratricopeptide repeat domain 36	86.6741	0.0025485	17.4692	0.000544175
106576553	LOC106576553	cell division control protein 42 homolog	2289.81	-0.00112642	17.4633	0.000544899
106582645	eif6	eukaryotic translation initiation factor 6	1069.94	0.00104848	13.9795	0.00260312
106582101	LOC106582101	immunoglobulin superfamily member 3-like	415.209	0.00158049	25.4719	1.38978e-05
106587651	LOC106587651	transaldolase-like	624.554	0.00478127	14.7882	0.00180557
100195326	abhd6	Abhydrolase domain-containing protein 6	127.368	0.00598403	44.791	1.80409e-09
106579095	LOC106579095	ataxin-7-like protein 3	151.558	0.00319518	32.385	5.82566e-07
106609995	LOC106609995	40S ribosomal protein S6-like	3116.28	0.00297314	12.8907	0.00422098
106603968	LOC106603968	la-related protein 1-like	1653.23	0.00169309	19.7092	0.000195688
106561947	LOC106561947	muscarinic acetylcholine receptor M4-like	7.98334	-0.00920005	17.7793	0.000472936
106608535	arap2	ArfGAP with RhoGAP domain, ankyrin repeat and PH domain 2	34.4166	-0.00434206	20.5857	0.000131005
106569986	LOC106569986	cell division control protein 42 homolog	1575.42	-0.000877365	14.5431	0.00201693
100196702	g6pd	glucose-6-phosphate dehydrogenase	828.617	0.00407501	22.5206	5.37591e-05
106590084	LOC106590084	cell death activator CIDE-A-like	79.4411	-0.00545141	34.2686	2.48085e-07
106594507	LOC106594507	nectin-4-like	78.6819	-0.00777059	12.2987	0.00546092
106594511	LOC106594511	uncharacterized LOC106594511	65.8804	-0.00391253	38.773	2.99167e-08
106612397	LOC106612397	uncharacterized LOC106612397	606.444	0.00163748	14.4526	0.00210157
100306867	cb055	CB055 protein	973.488	-0.00206689	11.468	0.0078177
100380753	ssbp3	single stranded DNA binding protein 3	458.223	-0.00158061	14.7131	0.00186345
106613068	LOC106613068	uncharacterized LOC106613068	91.7235	-0.00483105	27.4463	5.65072e-06
100846964	ostm1	osteopetrosis associated transmembrane protein 1	1075.12	0.00210778	16.4625	0.00085317
106586388	LOC106586388	ETS translocation variant 5-like	72.9862	-0.00593078	17.732	0.000483049
106610282	LOC106610282	ras GTPase-activating protein-binding protein 2-like	2084.88	-0.00143803	41.1942	9.98333e-09
106608304	LOC106608304	acetyl-coenzyme A synthetase 2-like, mitochondrial	56.4239	-0.00510562	43.0475	4.12665e-09
100380480	gp132	Probable G-protein coupled receptor 132	54.2904	0.00721566	15.2784	0.0014499
106609660	LOC106609660	transmembrane and TPR repeat-containing protein 2-like	11.6329	-0.00864629	31.654	8.13411e-07
100195173	fbrl	rRNA 2-O-methyltransferase fibrillarin	2017.76	0.00360953	35.3294	1.4988e-07
106605587	LOC106605587	rho GTPase-activating protein 33-like	47.343	0.00544663	17.0179	0.000667597
106601709	LOC106601709	pyridoxal-dependent decarboxylase domain-containing protein 1-like	314.046	0.00262915	57.2341	5.01472e-12
106601712	LOC106601712	protein YIPF1-like	701.819	0.00211391	38.0425	4.19632e-08
106583114	LOC106583114	kelch domain-containing protein 8A-like	23.445	-0.00647302	24.9473	1.77551e-05
106567508	LOC106567508	uncharacterized LOC106567508	5.10623	-0.0169879	15.0964	0.00157211
100195049	aars	alanyl-tRNA synthetase	1206.1	0.00339702	36.6834	7.88108e-08
106609017	polr3e	RNA polymerase III subunit E	224.786	0.00298401	12.0315	0.00616018
106577189	LOC106577189	AN1-type zinc finger protein 4-like	38.9843	-0.00274646	11.603	0.00737611
106592318	LOC106592318	zinc finger protein basonuclin-1-like	4.73625	-0.0165395	17.6846	0.000492398
106613946	pfas	phosphoribosylformylglycinamidine synthase	129.711	0.00412794	20.4306	0.000140631
106606617	LOC106606617	40S ribosomal protein S2	1195.47	0.00313296	13.2124	0.00365453
106594537	LOC106594537	growth arrest-specific protein 1-like	26.8638	-0.00665464	31.8613	7.39211e-07
106581831	LOC106581831	kalirin-like	1757.24	-0.00131977	16.7144	0.000766378
106612959	LOC106612959	connector enhancer of kinase suppressor of ras 1-like	114.224	-0.00422567	11.6444	0.00726564
106561931	LOC106561931	ARL14 effector protein-like	705.499	-0.00192862	32.1551	6.49945e-07
106582560	sumo3	small ubiquitin-like modifier 3	119.351	-0.00472582	24.3534	2.30279e-05
106603053	LOC106603053	V-type proton ATPase catalytic subunit A-like	1248.79	0.00310127	23.2128	3.89824e-05
106563877	LOC106563877	FRAS1-related extracellular matrix protein 2-like	31.9369	0.00323499	14.641	0.00192893
100196274	mfap2	microfibrillar-associated protein 2	78.6464	-0.0034999	11.464	0.00782764
106567115	LOC106567115	uncharacterized LOC106567115	5.20599	-0.0102645	13.3178	0.00348258
106567114	LOC106567114	nuclear factor of activated T-cells, cytoplasmic 2-like	9.01132	-0.00980278	24.85	1.85808e-05
106603316	LOC106603316	ankyrin repeat and SOCS box protein 12-like	147.41	-0.00174205	13.2112	0.00365542
106612589	LOC106612589	serine/threonine-protein kinase ICK-like	147.948	-0.00305926	15.8474	0.00112681
106562707	LOC106562707	integrin alpha-11-like	21.7628	-0.00520455	17.9655	0.000436249
100195810	bcat1	branched chain aminotransferase 1, cytosolic	308.148	0.00214808	13.1412	0.00376857
100195687	lpp2	Lipid phosphate phosphohydrolase 2	57.799	-0.00546492	38.9529	2.7865e-08
100380573	typx	Tryparedoxin	323.784	-0.00234012	15.8199	0.00114066
106611941	LOC106611941	guanine nucleotide-binding protein subunit beta-2-like 1	12180.2	0.00271945	19.7421	0.000192934
106581405	LOC106581405	arf-GAP with Rho-GAP domain, ANK repeat and PH domain-containing protein 1-like	1222.21	0.00277006	19.1025	0.000259795
100195573	cd63	Cd63 antigen	3372.18	-0.00163093	20.4352	0.000140383
106608848	LOC106608848	matrix metalloproteinase-14-like	1006.86	-0.00445018	11.4298	0.00795178
106569260	LOC106569260	transmembrane protein 53-like	97.0964	-0.00264612	20.3298	0.000147491
100194550	acadm	acyl-CoA dehydrogenase, C-4 to C-12 straight chain	876.414	0.00533334	92.7719	2.27608e-19
106604432	LOC106604432	uncharacterized LOC106604432	1020.16	-0.00598118	66.6866	5.57347e-14
106602234	LOC106602234	E3 ubiquitin-protein ligase DTX4-like	97.7135	-0.00496643	35.6496	1.2889e-07
106578759	LOC106578759	zinc finger CCHC domain-containing protein 24-like	400.858	-0.00226251	11.6518	0.00724589
100196664	pdlim7	PDZ and LIM domain 7	231.147	0.0025383	11.0589	0.00935019
106563398	LOC106563398	protein PBDC1-like	1476.45	0.00296149	34.8245	1.89441e-07
106574324	LOC106574324	ATP-binding cassette sub-family B member 6, mitochondrial-like	471.489	0.00190682	34.2326	2.51993e-07
106574318	LOC106574318	protein FAM134A-like	564.373	0.0014471	16.5726	0.00081483
106575914	LOC106575914	60S ribosomal protein L31-like	889.731	0.00298083	13.0578	0.00391744
106584901	kremen1	kringle containing transmembrane protein 1	22.6569	-0.00741206	14.3762	0.00217803
100196617	dh12b	Estradiol 17-beta-dehydrogenase 12-B	644.882	0.00180042	13.337	0.0034509
106578312	LOC106578312	homeobox protein Dlx4b-like	96.2485	-0.00245004	11.17	0.00888657
100195802	g45ip	Growth arrest and DNA-damage-inducible proteins-interacting protein 1	121.279	0.00273122	17.772	0.000474261
106601085	LOC106601085	inactive rhomboid protein 1	2670.26	0.00148944	20.1193	0.000161803
100380362	zmiz2	zinc finger, MIZ-type containing 2	466.148	-0.00164891	14.9895	0.00164962
106607886	LOC106607886	uncharacterized LOC106607886	103.906	-0.00617934	16.8951	0.000708201
106595078	LOC106595078	rho guanine nucleotide exchange factor 1-like	406.658	0.00327612	28.2386	3.94326e-06
106590251	LOC106590251	thioredoxin domain-containing protein 5-like	343.487	0.00346863	40.1	1.64527e-08
106566966	renbp	renin binding protein	99.2795	0.00222529	15.5949	0.00125905
106589326	LOC106589326	transcription factor 7-like 2	268.58	-0.00328627	14.8286	0.00177396
100286675	djc17	DnaJ homolog subfamily C member 17	261.777	0.00202956	30.4142	1.4386e-06
106610850	LOC106610850	GTP cyclohydrolase 1 feedback regulatory protein-like	80.4194	0.00293556	13.771	0.00286154
106565381	LOC106565381	transforming acidic coiled-coil-containing protein 1-like	1363.66	0.00179222	31.6956	7.99121e-07
106560618	LOC106560618	ras-related protein Rab-6B	172.477	-0.00661715	153.914	3.79312e-32
106605790	LOC106605790	DNA-directed RNA polymerase III subunit RPC3-like	146.967	0.00421445	26.5861	8.29535e-06
106605793	LOC106605793	glucosylceramidase-like	95.9348	0.00385679	21.2158	9.76403e-05
100380602	crls1	cardiolipin synthase 1	222.377	0.00293888	32.8796	4.65345e-07
106576722	acss1	acyl-CoA synthetase short-chain family member 1	178.787	0.00493626	78.216	2.28202e-16
106576718	entpd6	ectonucleoside triphosphate diphosphohydrolase 6 (putative)	195.57	-0.00236548	15.657	0.00122218
106606518	LOC106606518	centromere protein X-like	365.264	0.00241741	18.4702	0.000346619
106588713	LOC106588713	ADP-ribosylation factor-like protein 4A	306.253	-0.00636837	98.8295	1.22555e-20
106593800	LOC106593800	serum deprivation-response protein-like	1568.25	-0.00467727	26.8346	7.43683e-06
106587883	LOC106587883	LDLR chaperone MESD-like	482.708	-0.00168274	12.4567	0.00509626
106613349	urb1	URB1 ribosome biogenesis 1 homolog (S. cerevisiae)	94.3852	0.00383343	28.5567	3.42264e-06
106606025	LOC106606025	maestro heat-like repeat-containing protein family member 1	139.139	0.00404676	28.0838	4.23281e-06
106604725	LOC106604725	cysteine-rich hydrophobic domain-containing protein 2-like	263.888	-0.00191372	14.1922	0.00236261
106585689	LOC106585689	guanine nucleotide-binding protein G(q) subunit alpha	280.336	-0.00200779	13.2403	0.00361294
106576874	mtg1	mitochondrial ribosome associated GTPase 1	60.8556	0.00245554	11.5566	0.00753135
100306728	fuom	fucose mutarotase	147.936	0.00250319	14.2593	0.00229249
106567827	LOC106567827	zinc finger and SCAN domain-containing protein 21-like	46.2398	0.00250513	11.1167	0.00911144
106566388	LOC106566388	sodium-dependent neutral amino acid transporter SLC6A17-like	113.107	0.00380404	18.6025	0.000325905
106571947	LOC106571947	glucose-6-phosphate 1-dehydrogenase-like	693.202	0.00242894	41.0387	1.0724e-08
106591115	LOC106591115	mastermind-like protein 2	320.714	-0.00159104	13.5406	0.00316692
106591119	LOC106591119	myosin heavy chain, fast skeletal muscle-like	9.58965	-0.0167675	18.6444	0.0003199
106613600	LOC106613600	small glutamine-rich tetratricopeptide repeat-containing protein alpha-like	1281.51	0.00185191	17.3739	0.000567038
106575437	LOC106575437	nardilysin-like	412.613	0.0016566	16.7416	0.000756749
100380632	LOC100380632	5'-nucleotidase domain-containing protein 2	30.1074	-0.00602544	28.4169	3.63719e-06
106606391	LOC106606391	Golgi apparatus membrane protein TVP23 homolog B-like	502.837	0.00282145	22.6747	5.00422e-05
106584474	LOC106584474	plexin-B2-like	176.075	0.00787884	175.602	1.22727e-36
100196668	rpl6	ribosomal protein L6	3265.34	0.00322925	11.2087	0.00875939
106585055	polb	DNA polymerase beta	313.52	-0.00211178	14.9395	0.00168463
106585056	LOC106585056	voltage-dependent anion-selective channel protein 2-like	2422.8	0.00102551	16.5176	0.000833865
106560298	LOC106560298	BMP/retinoic acid-inducible neural-specific protein 3-like	278.079	0.00239497	27.3384	5.90639e-06
106579974	LOC106579974	uncharacterized LOC106579974	15.7122	-0.00462393	15.1873	0.00151432
106579973	LOC106579973	protein FAM102A-like	68.9072	-0.00421607	24.1244	2.54692e-05
106579971	LOC106579971	protein SET	2508.99	-0.00175094	18.7985	0.000297413
106587548	LOC106587548	wee1-like protein kinase 1-B	158.957	-0.00282352	25.13	1.63136e-05
100380445	dhrs3	Short-chain dehydrogenase/reductase 3	783.714	-0.00946387	25.0531	1.6906e-05
106601908	LOC106601908	GTPase HRas-like	218.775	0.0021611	24.5223	2.1368e-05
106564304	LOC106564304	calcineurin B homologous protein 3-like	98.0353	0.0037622	14.0044	0.0025738
106564343	LOC106564343	protein phosphatase Slingshot homolog 1-like	50.7344	-0.0184336	72.0656	4.29053e-15
106572002	LOC106572002	matrix metalloproteinase-23-like	48.9828	-0.00762061	43.5522	3.24406e-09
106608509	rbpms	RNA binding protein with multiple splicing	368.489	0.00388686	91.2216	4.77655e-19
106567535	LOC106567535	phosphatidylinositol-binding clathrin assembly protein-like	482.16	-0.00201417	23.2779	3.79391e-05
106601642	LOC106601642	long-chain fatty acid transport protein 1-like	115.921	0.00286979	28.4391	3.60313e-06
106582847	LOC106582847	dehydrodolichyl diphosphate syntase complex subunit DHDDS-like	170.827	0.00428349	28.5657	3.41029e-06
106561039	LOC106561039	GRAM domain-containing protein 4-like	201.014	0.00178141	11.4492	0.00787767
106587242	ctdspl2	CTD small phosphatase like 2	151.839	-0.00184653	12.7997	0.00438771
106570198	LOC106570198	transcriptional repressor p66-beta-like	74.2348	-0.00468461	39.9572	1.74366e-08
106607723	LOC106607723	E3 UFM1-protein ligase 1-like	389.014	0.000948301	10.9971	0.00960792
106607725	LOC106607725	dermatan-sulfate epimerase-like	129.061	-0.00249839	26.5805	8.31172e-06
106584125	cep135	centrosomal protein 135	14.0377	-0.00592951	20.2682	0.000151749
106597749	LOC106597749	ribonuclease inhibitor-like	52.0612	-0.0129802	21.0767	0.000104648
106592647	LOC106592647	enoyl-CoA delta isomerase 1, mitochondrial-like	213.038	0.00215168	25.444	1.40761e-05
106592652	LOC106592652	Krueppel-like factor 5	29.061	-0.00608198	19.282	0.000238698
106608626	LOC106608626	nuclear factor 1 B-type-like	81.1232	-0.00351984	14.2042	0.0023522
106608629	LOC106608629	serine/threonine-protein phosphatase 2B catalytic subunit alpha isoform	1388.93	0.00254569	26.1858	1.00051e-05
100195320	copb	Coatomer subunit beta	898.377	0.00312667	19.3924	0.000226755
106578541	LOC106578541	partitioning defective 3 homolog	79.07	0.00433033	17.4427	0.000549693
106584438	LOC106584438	protein unc-13 homolog A-like	30.9256	-0.00557733	27.7665	4.87859e-06
106568532	LOC106568532	asparagine--tRNA ligase, cytoplasmic-like	1093.89	0.00350664	15.2083	0.0015002
106609773	pmpcb	peptidase, mitochondrial processing beta subunit	837.984	0.0041962	88.4369	1.7368e-18
106609776	LOC106609776	smoothened homolog	200.387	-0.00532551	52.9056	3.757e-11
106609777	LOC106609777	smoothened homolog	39.2433	-0.00390562	17.1918	0.000616803
106598543	cdc73	cell division cycle 73	296.525	0.001865	17.6936	0.000490904
106600946	ehd4	EH domain containing 4	274.286	-0.0015132	11.7807	0.00685324
106566135	mars	methionyl-tRNA synthetase	493.237	0.00439195	34.1711	2.58975e-07
106571566	LOC106571566	bromo adjacent homology domain-containing 1 protein-like	84.7999	0.00416911	15.361	0.00139698
106573579	LOC106573579	phospholipid hydroperoxide glutathione peroxidase, mitochondrial-like	1153.5	0.00347807	32.5348	5.44923e-07
106587037	nudt12	nudix hydrolase 12	326.501	0.00286539	34.4566	2.26863e-07
106561919	LOC106561919	uncharacterized LOC106561919	103.031	-0.00645097	19.5011	0.000214979
106603728	LOC106603728	alpha-tectorin-like	296.387	0.00294012	26.5731	8.32873e-06
106602820	acadvl	acyl-CoA dehydrogenase, very long chain	2825.84	0.00200341	22.4717	5.49868e-05
106575092	LOC106575092	lens epithelial cell protein LEP503-like	1145.85	0.00513799	71.4865	5.68915e-15
106613126	LOC106613126	potassium voltage-gated channel subfamily E member 4-like	210.735	0.00894477	36.7764	7.57328e-08
106611468	LOC106611468	lysyl oxidase homolog 3-like	47.8667	-0.00680785	23.8179	2.94043e-05
106584769	ano5	anoctamin 5	3218.07	0.00277413	102.484	2.01084e-21
106611782	LOC106611782	cystine/glutamate transporter-like	6.14549	0.0067033	13.8298	0.00278598
106563273	golga2	golgin A2	1060.25	0.00099214	15.3041	0.00143405
100196465	glod5	glyoxalase domain containing 5	228.932	0.00158478	21.6605	7.96917e-05
106584497	LOC106584497	transcription intermediary factor 1-alpha-like	46.2932	-0.00301343	13.2258	0.00363242
106572620	LOC106572620	rab GDP dissociation inhibitor alpha-like	2276.8	-0.00177662	17.5535	0.000523695
106580361	rsrc2	arginine and serine rich coiled-coil 2	693.831	-0.00118023	15.5752	0.00127056
106588633	LOC106588633	protein RRP5 homolog	270.32	0.00385216	36.719	7.76273e-08
106588708	mrps18b	mitochondrial ribosomal protein S18B	388.058	0.00234051	22.6734	5.00422e-05
106591989	LOC106591989	dorsal-ventral patterning tolloid-like protein 1	192.038	-0.00306633	49.9437	1.53421e-10
106590470	LOC106590470	brother of CDO-like	108.606	-0.00424134	40.5443	1.33327e-08
100195787	rpf1	ribosome production factor 1 homolog	759.429	0.00153046	23.4157	3.53954e-05
106584284	LOC106584284	angiopoietin-related protein 1-like	48.1617	-0.00522307	11.7989	0.00679752
106599160	LOC106599160	protein FAM110B-like	117.915	0.0025038	14.8099	0.00178936
106593617	LOC106593617	periplakin-like	16.4659	-0.00445746	21.4904	8.62606e-05
106593618	LOC106593618	cytochrome P450 3A27-like	148.959	0.00658844	58.5244	2.68243e-12
106584393	LOC106584393	endophilin-A2-like	630.106	-0.00753108	11.8499	0.00666042
106595913	LOC106595913	cytochrome P450 2F3-like	31.6277	0.0129226	88.0886	2.03383e-18
106603944	LOC106603944	complement component 1 Q subcomponent-binding protein, mitochondrial-like	305.698	0.00235461	15.1722	0.00152452
100306763	eif2b5	eukaryotic translation initiation factor 2B subunit epsilon	473.82	0.00343952	14.732	0.00184941
100306757	smo3b	Small ubiquitin-related modifier 3-A	851.097	-0.0018312	33.2141	3.98623e-07
106564753	LOC106564753	uncharacterized LOC106564753	94.5646	-0.0047174	35.4102	1.44441e-07
106583335	LOC106583335	inositol polyphosphate 1-phosphatase-like	127.963	-0.00233253	11.636	0.00728485
106565843	LOC106565843	prickle-like protein 2	10.8998	-0.00659677	12.1183	0.00592451
106572413	LOC106572413	PRA1 family protein 3-like	1206.67	0.00332696	31.748	7.80695e-07
100136420	LOC100136420	lysozyme g	810.326	0.00334266	61.708	6.11456e-13
106577776	LOC106577776	transmembrane protein 88-like	590.565	-0.00345077	18.857	0.000289906
106575973	LOC106575973	serine protease 23-like	418.028	-0.00349656	14.7716	0.00181926
106573282	LOC106573282	probable serine carboxypeptidase CPVL	17.5034	0.00541837	13.113	0.00381868
100196368	rrs1	ribosome biogenesis regulator homolog	503.243	0.0017285	15.7154	0.00119194
106580534	LOC106580534	dual specificity testis-specific protein kinase 1-like	344.978	-0.00531353	23.7228	3.07286e-05
106601453	LOC106601453	splicing factor U2AF 65 kDa subunit-like	40.6647	-0.00497674	38.2563	3.79922e-08
106588972	LOC106588972	WNT1-inducible-signaling pathway protein 1-like	883.49	-0.00518687	12.9086	0.0041861
106608508	LOC106608508	fatty acid-binding protein, intestinal-like	28.4212	0.00858405	23.4243	3.52914e-05
100196391	exosc7	exosome component 7	273.466	0.0023675	21.9282	7.04599e-05
106573305	LOC106573305	ubiquitin-conjugating enzyme E2 N	951.159	-0.00144112	27.2522	6.14616e-06
106565711	LOC106565711	proton-associated sugar transporter A-like	154.071	-0.00478272	14.9864	0.00165095
106566998	LOC106566998	ankyrin repeat and SOCS box protein 8-like	132.412	-0.00289949	12.8737	0.00424884
106583796	LOC106583796	protein BTG1-like	105.424	-0.00407617	14.1738	0.00238195
106587578	LOC106587578	hydrolethalus syndrome protein 1-like	189.121	-0.00293332	36.9109	7.14802e-08
106568086	acaca	acetyl-CoA carboxylase alpha	309.967	0.00432901	16.8538	0.000719514
106566511	LOC106566511	V-type proton ATPase subunit S1-like protein	25.336	-0.00848208	41.7479	7.64356e-09
106589171	LOC106589171	RAS guanyl-releasing protein 1-like	220.188	-0.00321772	11.9255	0.00642818
106612890	LOC106612890	PHD finger protein 23B-like	85.3315	-0.00195902	13.0765	0.00388277
106563194	LOC106563194	sorting nexin-24-like	361.054	-0.00228902	14.3502	0.00220116
106586367	rftn2	raftlin family member 2	7.70189	-0.01108	22.4381	5.5797e-05
106578534	LOC106578534	mitochondrial folate transporter/carrier-like	125.376	0.00318755	16.5011	0.000839553
106608029	nhsl1	NHS like 1	204.104	0.00228204	14.9247	0.00169503
100195202	foxc1	Forkhead box protein C1	91.2862	-0.00335653	18.4883	0.000343912
106608699	LOC106608699	uncharacterized LOC106608699	47.1868	0.00300054	15.2989	0.00143672
106570299	LOC106570299	endonuclease/exonuclease/phosphatase family domain-containing protein 1-like	12.7283	-0.0162278	53.7181	2.57642e-11
106565780	LOC106565780	protein FAM83D-like	233.296	-0.00377431	54.7761	1.56161e-11
106565779	LOC106565779	DNA topoisomerase 1-like	971.882	-0.000974984	13.2018	0.00366856
106571192	LOC106571192	nuclear receptor-binding protein-like	301.784	-0.00246218	25.8962	1.14196e-05
106608048	ubxn2a	UBX domain protein 2A	42.0852	0.00462258	12.2485	0.00558553
106574521	LOC106574521	obg-like ATPase 1	941.94	0.0023523	42.888	4.46757e-09
106576950	LOC106576950	latent-transforming growth factor beta-binding protein 1-like	683.537	0.00368192	12.5426	0.00490708
100306790	ampd3	adenosine monophosphate deaminase 3	333.897	-0.00363925	21.9341	7.03888e-05
106586065	sdpr	serum deprivation response	181.922	-0.00600078	106.176	3.68714e-22
106582120	gsk3b	glycogen synthase kinase 3 beta	758.421	-0.00209126	25.9837	1.09621e-05
106581052	LOC106581052	elongator complex protein 6-like	417.853	0.000962407	11.0783	0.00926619
100196462	cats	Cathepsin S	1761.23	0.00257585	23.9693	2.73747e-05
106603697	LOC106603697	uncharacterized LOC106603697	94.4322	0.00450651	26.2951	9.51382e-06
106575628	LOC106575628	angio-associated migratory cell protein-like	239.636	0.0022587	47.8101	4.3208e-10
106573759	LOC106573759	histone-lysine N-methyltransferase SUV420H1-like	258.041	-0.00120991	12.4745	0.00505651
106573756	LOC106573756	aspartate aminotransferase, mitochondrial-like	661.33	0.00497319	77.8331	2.67846e-16
106567862	LOC106567862	lysophosphatidic acid receptor 6-like	8.72057	-0.00861494	15.4182	0.0013606
106577429	LOC106577429	mitotic checkpoint protein BUB3	222.048	-0.00168026	12.4033	0.00521048
100195235	acd10	Acyl-CoA dehydrogenase family member 10	78.6418	0.00321186	17.0444	0.000660894
106577562	LOC106577562	phospholipid scramblase 2-like	34.5422	-0.00857286	24.7855	1.90858e-05
106603201	LOC106603201	cell growth regulator with EF hand domain protein 1-like	717.893	0.00412001	83.2468	2.02504e-17
106574235	LOC106574235	E3 ubiquitin-protein ligase MARCH7-like	494.767	0.00281519	22.8793	4.56516e-05
808316	ND2	NADH dehydrogenase subunit 2	5558.24	-0.00279947	28.5945	3.36691e-06
106599314	LOC106599314	protein FAM173B-like	708.339	-0.001255	21.9995	6.8362e-05
106586010	LOC106586010	calcineurin subunit B type 1	289.859	-0.00435759	21.9814	6.89128e-05
106588231	atp9b	ATPase phospholipid transporting 9B (putative)	341.972	0.0020626	14.7194	0.00185955
106611290	LOC106611290	fibroblast growth factor receptor 3-like	15.6083	-0.00572658	18.8779	0.000287239
106605066	LOC106605066	riboflavin transporter 2-like	1856.48	0.00324095	33.5212	3.45946e-07
106570890	LOC106570890	anthrax toxin receptor 2-like	7.95384	-0.0106444	18.8573	0.000289906
106610662	LOC106610662	DNA-binding protein inhibitor ID-3-A-like	194.832	-0.00568755	19.3399	0.000232123
106583525	rrp9	ribosomal RNA processing 9, small subunit (SSU) processome component, homolog (yeast)	829.443	0.00172007	13.19	0.0036877
106577218	LOC106577218	40S ribosomal protein S24	2641.91	0.00268432	23.5018	3.4076e-05
100196318	coq4	coenzyme Q4 homolog (S. cerevisiae)	667.882	0.00293132	29.9849	1.76081e-06
106565637	p3h1	prolyl 3-hydroxylase 1	307.717	-0.0026882	11.8305	0.00670653
100136407	ahr2b	aryl hydrocarbon receptor 2 beta	106.462	-0.00348537	17.9801	0.000434071
106584678	LOC106584678	unconventional myosin-IXa-like	19.4897	0.00501327	13.6929	0.00295585
106578530	LOC106578530	sorting nexin-16-like	269.774	-0.00145345	11.4024	0.00802743
106561261	LOC106561261	collagen alpha-1(VI) chain-like	129.705	-0.0052578	22.4657	5.51202e-05
100286558	mgat4b	mannosyl (alpha-1,3-)-glycoprotein beta-1,4-N-acetylglucosaminyltransferase, isozyme B	20.7689	0.00372316	11.6341	0.00729007
106572442	LOC106572442	PRA1 family protein 2-like	339.471	-0.00163825	15.7278	0.00118549
100196009	bola1	bolA homolog 1 (E. coli)	310.677	0.00277056	17.6214	0.000508238
106571244	LOC106571244	connector enhancer of kinase suppressor of ras 3-like	81.9259	-0.00309454	16.0907	0.00101184
106564893	LOC106564893	E3 SUMO-protein ligase CBX4-like	129.239	-0.00207304	12.908	0.0041861
106582935	LOC106582935	transmembrane protein 110-like	440.895	-0.00239663	19.3427	0.000231918
106567084	LOC106567084	nck-associated protein 5-like	9.12995	-0.00632893	12.4044	0.00520913
106604360	LOC106604360	coagulation factor VIII-like	47.521	-0.0140651	26.7318	7.7852e-06
106570309	LOC106570309	glucocorticoid-induced transcript 1 protein-like	164.888	-0.0033816	40.582	1.31035e-08
106583676	LOC106583676	phosphorylated CTD-interacting factor 1-like	168.581	-0.00226554	17.1481	0.000628938
106570782	LOC106570782	protein FAM91A1-like	23.2469	0.00573537	11.9085	0.00648095
100196666	eif3ea	eukaryotic translation initiation factor 3, subunit E, a	1248.62	0.00210424	11.191	0.00881087
106609273	rbm17	RNA binding motif protein 17	506.576	0.00278008	18.9625	0.000276522
106603140	LOC106603140	EH domain-containing protein 1-like	1081.75	-0.00433989	20.2206	0.00015482
106601624	LOC106601624	protein LBH-like	816.07	-0.00359375	24.4959	2.16277e-05
100306817	ola1	Obg-like ATPase 1	743.236	0.00305835	30.8718	1.16292e-06
106585310	LOC106585310	mucin-17-like	526.396	-0.0010544	15.4708	0.0013285
100195846	ub2v1	Ubiquitin-conjugating enzyme E2 variant 1	1132.38	0.00150215	17.9334	0.000442944
106591638	LOC106591638	mitochondrial import receptor subunit TOM70-like	414.998	0.00187831	12.8985	0.00420484
100195604	ankh	ANKH inorganic pyrophosphate transport regulator	17.7677	0.00571058	18.3231	0.000370303
106612568	LOC106612568	arf-GAP domain and FG repeat-containing protein 1-like	186.158	-0.00175022	12.572	0.00483867
106612562	LOC106612562	MDS1 and EVI1 complex locus protein EVI1-like	37.2493	-0.00490109	22.5385	5.33744e-05
106569296	LOC106569296	histone H2A.V	1623.7	-0.00272235	18.3249	0.000370157
106607220	LOC106607220	cAMP-specific 3',5'-cyclic phosphodiesterase 4C-like	13.2396	-0.00798268	24.3183	2.33776e-05
106612106	LOC106612106	transforming growth factor beta-2-like	6.05862	-0.00998804	13.9303	0.00266583
100306814	acox3	acyl-CoA oxidase 3, pristanoyl	302.687	0.00561179	41.1149	1.03553e-08
106605087	LOC106605087	COP9 signalosome complex subunit 7a-like	369.315	0.00267751	17.8411	0.000459763
106599769	LOC106599769	serine/arginine-rich splicing factor 11-like	762.983	-0.00192423	24.9772	1.75109e-05
106610842	LOC106610842	eukaryotic translation initiation factor 2-alpha kinase 4-like	137.229	0.0018658	12.7153	0.00454106
106562660	LOC106562660	N-alpha-acetyltransferase 25, NatB auxiliary subunit-like	399.807	0.00247287	22.3801	5.74148e-05
106587281	LOC106587281	CKLF-like MARVEL transmembrane domain-containing protein 4	272.236	-0.00262529	12.7473	0.00448085
106567727	LOC106567727	zinc finger and BTB domain-containing protein 16-A-like	32.6923	-0.00645974	16.415	0.000872282
106609235	LOC106609235	suppressor APC domain-containing protein 1-like	3711.59	0.00302337	41.6907	7.85443e-09
106610559	LOC106610559	uncharacterized LOC106610559	48.3489	0.00384961	18.0713	0.000414664
106564708	LOC106564708	regulating synaptic membrane exocytosis protein 1-like	5.30271	0.00867081	12.8355	0.00431813
106586748	LOC106586748	60S ribosomal protein L24	2943.31	0.00174155	30.3384	1.49075e-06
100380608	fam101b	refilin B	398.743	0.00327211	12.3131	0.00542066
106573646	LOC106573646	SNF-related serine/threonine-protein kinase-like	100.526	0.00597499	25.5765	1.32213e-05
106580685	LOC106580685	uncharacterized protein C19orf47 homolog	258.434	0.00344487	14.8425	0.00176236
106604293	LOC106604293	vesicle transport protein SEC20-like	5295.63	0.00242766	15.4946	0.00131627
106595495	LOC106595495	complement C3	121.659	0.00420535	26.9949	6.90315e-06
100286576	gbg2	Guanine nucleotide-binding protein GI/GS/GO subunit gamma-2	3881.25	-0.00125764	11.2131	0.00874549
106604533	rapgef2	Rap guanine nucleotide exchange factor 2	213.682	0.00198469	18.989	0.000273023
100196780	gsh1	Glutamate--cysteine ligase catalytic subunit	2325.04	0.0039355	74.4432	1.38321e-15
106566045	LOC106566045	suppressor of tumorigenicity 7 protein-like	502.433	0.00223315	21.6978	7.83155e-05
100194994	rir2	Ribonucleoside-diphosphate reductase subunit M2	372.047	-0.0027846	30.5391	1.3535e-06
106575044	LOC106575044	nucleolar protein 58-like	484.112	0.00319937	47.5257	4.95739e-10
106605867	LOC106605867	uncharacterized LOC106605867	52.1507	0.00742279	39.9248	1.76948e-08
106612963	LOC106612963	CMP-N-acetylneuraminate-beta-galactosamide-alpha-2,3-sialyltransferase 4-like	92.1499	-0.00543317	17.7068	0.000488662
100194898	paca	Glucagon family neuropeptides	1500.64	0.00408946	51.0314	9.10803e-11
106575504	LOC106575504	importin subunit alpha-4	616.62	-0.00116975	11.4672	0.00781836
106560857	LOC106560857	testican-2-like	6.72498	-0.00661267	11.8816	0.00656671
106583784	LOC106583784	isoleucine--tRNA ligase, cytoplasmic-like	542.254	0.00475535	87.0146	3.34966e-18
106571990	LOC106571990	leucine-rich repeat-containing protein 47-like	839.645	0.00206914	12.3963	0.00522633
106609364	LOC106609364	myotubularin-related protein 5-like	588.524	0.00214167	30.3036	1.5143e-06
106609365	LOC106609365	serine/threonine-protein phosphatase 6 regulatory subunit 2-like	909.039	0.000819131	14.9871	0.00165095
106609433	LOC106609433	leucine-rich repeats and immunoglobulin-like domains protein 3	47.8173	-0.00500794	39.2722	2.39594e-08
106605513	LOC106605513	uncharacterized LOC106605513	72.5838	-0.00271282	11.8507	0.00665942
106597022	LOC106597022	zinc finger protein 239-like	20.1006	-0.00414632	12.5176	0.00496285
106567556	LOC106567556	transmembrane protein 132E-like	129.924	-0.00163382	12.7884	0.00440814
106574088	LOC106574088	leucine-rich repeat-containing protein 15-like	168.354	-0.00526357	16.6661	0.000782787
100194883	rs2	40S ribosomal protein S2	1602.83	0.0032464	16.438	0.000862995
106606095	LOC106606095	trafficking kinesin-binding protein 1-like	71.057	0.0041521	12.9137	0.00417676
106561878	LOC106561878	bifunctional glutamate/proline--tRNA ligase-like	937.748	0.00227121	26.1169	1.0313e-05
106588123	LOC106588123	60S ribosome subunit biogenesis protein NIP7 homolog	279.482	0.00279907	19.0201	0.000269702
106612483	itpkc	inositol-trisphosphate 3-kinase C	334.949	-0.00359678	54.9062	1.46629e-11
106561144	LOC106561144	repulsive guidance molecule A-like	70.6667	-0.00381853	22.301	5.95756e-05
106611731	LOC106611731	proto-oncogene DBL-like	176.35	-0.0039494	16.4691	0.000851004
106590783	LOC106590783	ATP-binding cassette sub-family D member 1-like	53.9807	0.0040249	12.7264	0.00452495
106590788	LOC106590788	dynamin-2-like	166.835	-0.00242872	16.4387	0.000862995
106583007	LOC106583007	protein-arginine deiminase type-2-like	75.4379	0.00689507	55.2864	1.22413e-11
106562374	LOC106562374	BTB/POZ domain-containing protein kctd15	79.645	-0.00242209	16.8179	0.000731798
106611459	LOC106611459	glycogen phosphorylase, liver form-like	43.541	-0.00488753	18.3913	0.000359659
106589456	spata20	spermatogenesis associated 20	227.545	0.00432709	22.7032	4.96625e-05
106582282	LOC106582282	zinc finger protein 148-like	205.964	-0.00296191	25.7236	1.23793e-05
106566626	LOC106566626	transmembrane and coiled-coil domains protein 1-like	380.04	0.00375121	68.9983	1.86111e-14
106566161	LOC106566161	calcium/calmodulin-dependent 3',5'-cyclic nucleotide phosphodiesterase 1B-like	21.2268	-0.00737402	16.8561	0.000718973
106588594	LOC106588594	uncharacterized aarF domain-containing protein kinase 5-like	187.068	0.00495775	26.1955	9.9634e-06
100136454	sod1	superoxide dismutase 1, soluble	1836.42	0.00306724	11.9616	0.0063346
106605890	LOC106605890	serine/threonine-protein phosphatase 2A 56 kDa regulatory subunit delta isoform	260.557	-0.0014394	13.5181	0.00319438
106592274	LOC106592274	long-chain-fatty-acid--CoA ligase 3-like	109.735	0.00830993	25.6183	1.29736e-05
106562326	LOC106562326	synaptotagmin-7-like	10.2089	-0.00666238	12.125	0.00590712
106612291	LOC106612291	PCTP-like protein	15.4169	-0.0108253	12.523	0.00495038
106611790	LOC106611790	E3 ubiquitin-protein ligase RNF38-like	142.116	-0.00224795	20.6929	0.000124624
106584724	LOC106584724	centrosomal protein of 152 kDa-like	19.5635	-0.00464561	13.7614	0.00287286
106584005	LOC106584005	protein Niban-like	505.974	0.00252812	13.1169	0.00381349
106579641	LOC106579641	piezo-type mechanosensitive ion channel component 2-like	57.4929	-0.00594083	27.9851	4.42298e-06
106613993	LOC106613993	heme-binding protein 1-like	302.312	-0.00385923	62.7923	3.61796e-13
106570117	nup188	nucleoporin 188	176.433	0.00199767	14.2014	0.00235481
106582822	LOC106582822	E3 ubiquitin-protein ligase TRIM62-like	86.7372	-0.00299122	21.8269	7.38747e-05
100194912	angl4	Angiopoietin-related protein 4	4996.99	0.00834384	13.6249	0.00304422
106602440	LOC106602440	calmin-like	19.4902	-0.00578256	17.0328	0.000663956
106561691	LOC106561691	coiled-coil domain-containing protein 136-like	849.38	-0.0044821	24.2569	2.39633e-05
106612655	LOC106612655	unconventional myosin-Ic-like	1132.92	0.00220292	15.8789	0.00110968
100195491	k0841	K0841 protein	25.8686	-0.00722452	12.0089	0.006218
106606880	LOC106606880	TBC1 domain family member 17-like	3009.64	0.00286176	32.5886	5.30943e-07
100195928	reep5	receptor accessory protein 5	9617.6	0.00300583	76.54	5.0219e-16
106571618	LOC106571618	carbonic anhydrase 14-like	1439.13	0.00169898	24.7269	1.95949e-05
106566285	acad9	acyl-CoA dehydrogenase family member 9	624.803	0.0019454	40.2542	1.5349e-08
106566284	nuf2	NUF2, NDC80 kinetochore complex component	55.0472	-0.00434824	12.1287	0.00589914
106571374	LOC106571374	gap junction Cx32.2 protein-like	13.2287	0.00813065	22.2135	6.19329e-05
106569084	LOC106569084	kinesin-like protein KIF2C	28.8051	-0.00695112	15.636	0.00123473
106604584	LOC106604584	stonustoxin subunit beta-like	4.68909	0.015631	24.1373	2.53395e-05
106607892	LOC106607892	cytochrome P450 26B1-like	6.25199	-0.0121205	20.874	0.000114963
106567724	LOC106567724	tenascin-like	151.666	-0.00756439	37.3003	5.94924e-08
100195324	copa	coatomer protein complex, subunit alpha	2398.65	0.00292419	46.6813	7.34816e-10
106584615	LOC106584615	60S ribosomal protein L27a	1588.17	0.00391459	16.0102	0.00104535
106571452	LOC106571452	lamin-B receptor-like	105.001	0.00373255	18.162	0.000398601
106574279	LOC106574279	double-stranded RNA-specific editase 1-like	449.22	-0.00190818	25.6689	1.268e-05
106565437	LOC106565437	cyclin-dependent kinase 2-like	83.0053	-0.00383626	25.5125	1.36324e-05
106565438	LOC106565438	tubulin alpha chain	1513.17	-0.00246248	20.2595	0.000152244
106594407	LOC106594407	tuberin-like	24.9435	0.00529758	15.9494	0.00107503
106586418	LOC106586418	semaphorin-5B-like	137.293	-0.00518212	19.5258	0.000212588
106587821	LOC106587821	uncharacterized LOC106587821	1629.13	0.0016038	14.7342	0.00184875
106602694	LOC106602694	ribosomal protein S6 kinase beta-2-like	269.712	0.0023125	28.346	3.75339e-06
106601206	LOC106601206	germ cell-specific gene 1-like protein	29.3693	-0.00473605	14.0102	0.00256898
106595073	LOC106595073	threonine--tRNA ligase, cytoplasmic-like	193.109	0.00342712	27.7962	4.83304e-06
106604972	LOC106604972	fibroblast growth factor receptor-like 1	11.2236	-0.00760944	12.348	0.00533822
106600712	LOC106600712	uncharacterized LOC106600712	76.8129	0.00920435	33.0745	4.25445e-07
106600710	cln3	CLN3, battenin	750.788	0.00130307	14.5604	0.00200094
106609192	LOC106609192	conserved oligomeric Golgi complex subunit 5-like	481.261	0.00348941	33.8798	2.93288e-07
106602918	LOC106602918	rho GTPase-activating protein 24-like	5.8781	-0.0205406	17.9023	0.000449278
106572807	LOC106572807	tumor necrosis factor receptor superfamily member 5-like	96.5385	-0.00329954	12.7458	0.00448297
106572818	LOC106572818	ski oncogene-like	196.818	-0.00317381	20.2396	0.000153746
106607826	LOC106607826	cyclin-dependent kinase 1-like	261.933	-0.00555352	16.2393	0.000947147
106565386	LOC106565386	RNA-binding protein Musashi homolog 1-like	1174.79	-0.00268884	30.0742	1.68722e-06
106591176	LOC106591176	metal transporter CNNM1-like	120.639	-0.00514243	33.8076	3.02703e-07
100194964	cgl	Cystathionine gamma-lyase	1437.98	0.00348151	23.1185	4.08193e-05
106570436	LOC106570436	ral guanine nucleotide dissociation stimulator-like	905.773	-0.00370673	91.3247	4.58129e-19
100195175	p2rx4	P2X purinoceptor 4	999.459	0.00299666	36.4662	8.75013e-08
106592767	LOC106592767	acidic leucine-rich nuclear phosphoprotein 32 family member E-like	618.78	-0.00231687	23.2265	3.87629e-05
106584751	LOC106584751	uncharacterized LOC106584751	812.343	-0.00169105	19.559	0.000209431
106581656	LOC106581656	leucine-rich repeat flightless-interacting protein 2-like	1047.75	0.00268432	17.8681	0.000455461
106594168	LOC106594168	cytochrome P450 3A27	2903.97	0.00566415	123.414	9.0747e-26
106569598	LOC106569598	protein kinase C iota type-like	614.174	-0.00144079	21.7307	7.72452e-05
106587084	LOC106587084	tetraspanin-4-like	163.383	0.00729297	86.2464	4.81513e-18
106589666	LOC106589666	regulator of G-protein signaling 17-like	166.575	-0.00218087	14.0474	0.00252852
106610714	LOC106610714	kinesin-like protein KIF13B	180.076	-0.00248257	13.74	0.00289476
106580062	LOC106580062	uncharacterized LOC106580062	86.4604	0.00249804	11.8154	0.0067483
106570860	LOC106570860	myosin heavy chain, fast skeletal muscle-like	769.856	0.004547	18.9057	0.000283575
106565078	LOC106565078	iporin-like	101.356	0.0065765	32.3015	6.05839e-07
100195527	nop56	NOP56 ribonucleoprotein	1504.83	0.0021659	17.4405	0.000550036
106605762	LOC106605762	uncharacterized LOC106605762	666.622	-0.002443	14.2535	0.00229774
106599857	LOC106599857	uncharacterized LOC106599857	8.50558	-0.0202752	36.9314	7.08447e-08
106573179	LOC106573179	ras and EF-hand domain-containing protein homolog	533.762	0.00577843	79.3739	1.31496e-16
106566062	LOC106566062	sodium-coupled neutral amino acid transporter 3-like	127.021	0.00326813	16.0577	0.00102459
106581964	LOC106581964	G-protein-signaling modulator 1-like	38.8554	0.00370705	15.4865	0.00131925
106568170	LOC106568170	S-phase kinase-associated protein 2-like	6.30438	-0.0106395	11.2566	0.00858898
106578360	nhlrc2	NHL repeat containing 2	276.927	0.00192871	12.9644	0.00408258
106587505	LOC106587505	40S ribosomal protein S13-like	2778.28	0.00255168	11.7462	0.00695044
106566442	LOC106566442	solute carrier organic anion transporter family member 4A1-like	69.9372	0.00495949	35.4037	1.44703e-07
106604770	LOC106604770	tubulin--tyrosine ligase-like	751.705	-0.00200725	28.8245	3.0344e-06
106606943	elac2	elaC ribonuclease Z 2	487.368	0.00515652	51.9667	5.91919e-11
106580774	LOC106580774	tubulin-specific chaperone cofactor E-like protein	23.0791	0.00663013	31.0731	1.05952e-06
106610753	LOC106610753	leukocyte tyrosine kinase receptor-like	64.9668	-0.00879887	21.2245	9.72614e-05
106611278	LOC106611278	stAR-related lipid transfer protein 9-like	740.233	0.0022766	13.7217	0.00292081
106602732	gucy1b3	guanylate cyclase 1 soluble subunit beta	52.1613	-0.00371166	21.532	8.47514e-05
106586689	LOC106586689	GA-binding protein alpha chain-like	53.6412	-0.00238457	13.413	0.0033399
106606565	LOC106606565	ectodysplasin-A receptor-associated adapter protein-like	17.7115	-0.00551876	13.3983	0.00336101
106580997	LOC106580997	T-box transcription factor TBX4-like	33.4035	0.00679118	39.9632	1.74155e-08
106593967	LOC106593967	vascular endothelial growth factor receptor 1-like	74.3958	0.00819229	60.7899	9.46515e-13
106593964	LOC106593964	THUMP domain-containing protein 1-like	319.962	0.00420342	33.7425	3.10673e-07
106576549	LOC106576549	methyltransferase-like protein 25	47.4877	0.00285024	12.5131	0.0049732
106587736	LOC106587736	mitogen-activated protein kinase 6-like	433.324	0.00211894	13.6344	0.00303773
106587733	LOC106587733	acidic leucine-rich nuclear phosphoprotein 32 family member A	178.227	-0.0041891	24.7996	1.89625e-05
106576095	LOC106576095	forkhead box protein P2-like	13.8699	-0.00913382	21.2814	9.47311e-05
106576051	LOC106576051	myoD family inhibitor domain-containing protein-like	194.452	-0.00238669	23.7846	2.98725e-05
106563134	LOC106563134	voltage-dependent N-type calcium channel subunit alpha-1B-like	19.5553	0.0047004	17.2296	0.000606119
100196583	pebp1	phosphatidylethanolamine binding protein 1	586.182	0.00336359	26.4344	8.90783e-06
100380592	cog6	component of oligomeric golgi complex 6	105.498	0.00283196	16.2603	0.000938051
106601742	LOC106601742	NHP2-like protein 1	204.638	0.00296426	25.005	1.72748e-05
106577186	LOC106577186	graves disease carrier protein-like	50.4506	0.00294734	14.3941	0.00216168
106589359	LOC106589359	prostaglandin E2 receptor EP1 subtype-like	15.8207	-0.0136321	66.0787	7.47785e-14
106566576	mafb	MAF bZIP transcription factor B	208.654	-0.00364349	31.9948	6.96129e-07
106577507	LOC106577507	calcium/calmodulin-dependent protein kinase type II delta chain	79.7067	0.00336993	21.0523	0.000105848
106577498	zcchc4	zinc finger CCHC-type containing 4	290.151	0.00384115	51.4753	7.34644e-11
100380449	stk35	serine/threonine kinase 35	138.836	-0.00374297	24.5892	2.07385e-05
106598841	LOC106598841	UDP-N-acetylglucosamine transporter-like	22.5511	0.00559573	35.4516	1.41615e-07
106561814	LOC106561814	molybdopterin synthase catalytic subunit-like	71.35	0.00260267	15.4537	0.00133775
106569955	hsd17b8	hydroxysteroid 17-beta dehydrogenase 8	79.4764	0.00509439	38.5946	3.25271e-08
106574437	LOC106574437	glycerol-3-phosphate dehydrogenase 1-like protein	962.773	-0.00200409	41.6186	8.13302e-09
106588568	LOC106588568	lanosterol 14-alpha demethylase	1706.99	0.00251384	12.0384	0.00614928
106591035	LOC106591035	asc-type amino acid transporter 1-like	515.561	0.00353006	18.4756	0.000346016
106563761	LOC106563761	collagen alpha-1(XXIII) chain-like	142.195	0.00206422	28.9532	2.86668e-06
106584748	LOC106584748	protein regulator of cytokinesis 1-like	73.9113	-0.00561847	16.5745	0.000814691
106589925	LOC106589925	poly(ADP-ribose) glycohydrolase-like	389.285	0.00136766	12.268	0.00553848
106583918	LOC106583918	ras-related protein R-Ras-like	3346.02	-0.00247844	53.7088	2.58064e-11
106589298	LOC106589298	vesicle-fusing ATPase	829.817	0.00255202	63.8548	2.14723e-13
106581530	ift20	intraflagellar transport 20	381.005	0.00310964	32.69	5.07019e-07
106582487	LOC106582487	ankyrin repeat domain-containing protein 50-like	316.097	0.0019909	22.2216	6.17957e-05
100286577	gins1	GINS complex subunit 1	17.6136	-0.0073423	17.2616	0.000596669
106568827	LOC106568827	protein phosphatase 1 regulatory subunit 26-like	262.284	0.00123035	12.2381	0.00560736
106572597	LOC106572597	uncharacterized LOC106572597	17.143	0.00478442	11.819	0.00673748
106571392	LOC106571392	protein unc-93 homolog A-like	50.7025	0.00852695	32.1398	6.54254e-07
106569244	LOC106569244	cadherin-6-like	363.867	-0.00267275	11.1696	0.00888657
106603929	LOC106603929	ubiquitin-conjugating enzyme E2 G1-like	420.637	-0.00167376	13.0399	0.00394785
106601758	LOC106601758	testis-expressed sequence 2 protein-like	264.606	-0.00245614	33.7141	3.14141e-07
106601759	LOC106601759	uncharacterized LOC106601759	115.016	0.00238175	12.2747	0.00552232
106583486	LOC106583486	DNA damage-regulated autophagy modulator protein 2-like	1447.29	0.00158447	21.3326	9.26659e-05
106560963	LOC106560963	cell wall protein DAN4-like	286.598	0.00245398	33.8444	2.97845e-07
106604371	LOC106604371	fermitin family homolog 3-like	49.0221	0.00915947	21.1566	0.000100573
106565061	LOC106565061	dystroglycan-like	1511.82	-0.00120005	13.6284	0.00304167
106573840	LOC106573840	nectin-1-like	103.223	-0.00465955	12.0127	0.00620838
106562087	LOC106562087	cytochrome b5-like	19.0201	0.0103158	27.3654	5.84702e-06
106611963	polr1a	RNA polymerase I subunit A	549.435	0.0029334	14.7039	0.00187181
106611966	immt	inner membrane mitochondrial protein	1234.18	0.00246308	15.5084	0.00130868
106612021	pdlim3	PDZ and LIM domain 3	19.7318	-0.00817691	14.498	0.00205569
106584725	slc27a2	solute carrier family 27 member 2	605.633	0.00176997	22.0311	6.73389e-05
106588616	LOC106588616	membrane progestin receptor alpha-B-like	648.52	-0.00162375	17.7173	0.000486304
106580470	LOC106580470	transport and Golgi organization protein 2 homolog	167.843	-0.00238878	30.6152	1.30898e-06
106581123	LOC106581123	SH3 domain-binding glutamic acid-rich-like protein	57.2851	-0.00235676	11.9362	0.00639977
106579387	LOC106579387	ADP-ribosylation factor-like protein 4D	4.11488	0.0131311	17.4543	0.00054691
106595028	LOC106595028	serum deprivation-response protein-like	413.403	-0.00449563	18.8169	0.000294895
106604192	LOC106604192	SPARC-like	1014.7	-0.00339197	13.867	0.00274007
106582630	LOC106582630	cytochrome c1, heme protein, mitochondrial-like	1251.79	0.00333446	16.2861	0.000928841
106565051	LOC106565051	cytochrome c1, heme protein, mitochondrial-like	615.094	0.00391228	19.6335	0.000202378
106565058	LOC106565058	eukaryotic translation initiation factor 2 subunit 2-like	3150.67	0.00212138	20.7615	0.000120977
106598175	LOC106598175	dispanin subfamily A member 2b-like	1692.09	-0.00358098	17.4613	0.000545196
106597167	LOC106597167	transferrin receptor protein 1-like	600.547	0.00393841	26.1718	1.00685e-05
106586703	cmss1	cms1 ribosomal small subunit homolog (yeast)	134.432	0.00320473	15.1401	0.00154268
106563393	LOC106563393	H/ACA ribonucleoprotein complex subunit 4-like	1580.56	0.00206679	15.2293	0.00148483
100196075	rdh12	retinol dehydrogenase 12 (all-trans and 9-cis)	903.774	0.00165566	12.9667	0.00408034
106584263	gmeb1	glucocorticoid modulatory element binding protein 1	246.146	-0.00352978	23.8327	2.92027e-05
106579084	LOC106579084	translational activator of cytochrome c oxidase 1	123.388	0.00236374	12.4676	0.0050699
100194535	vdac3	voltage-dependent anion channel 3	3084.97	0.00394067	33.057	4.28155e-07
106579329	LOC106579329	thyroid hormone receptor alpha-like	8.79284	-0.00872496	13.1967	0.00367705
106603867	LOC106603867	D(1)-like dopamine receptor	2.60516	-0.0183767	17.7738	0.000474062
106579317	pnpo	pyridoxamine 5'-phosphate oxidase	255.946	-0.00230269	15.4802	0.00132252
106610183	LOC106610183	40S ribosomal protein S3a	12662.4	0.00296792	13.5277	0.00318314
106600813	LOC106600813	syntaxin-1B	9.04715	0.0107946	31.5404	8.55076e-07
106608880	aadat	aminoadipate aminotransferase	161.441	0.00227691	20.051	0.000166964
106590141	smchd1	structural maintenance of chromosomes flexible hinge domain containing 1	561.265	0.00102685	11.6366	0.00728485
106576189	LOC106576189	cell division cycle protein 123 homolog	350.653	0.00283247	40.6736	1.2607e-08
100380408	tmem71	transmembrane protein 71	409.413	0.00412436	20.1976	0.000156375
106564670	LOC106564670	small ubiquitin-related modifier 2-like	532.179	-0.00127742	19.7462	0.000192746
106564668	LOC106564668	hematological and neurological expressed 1 protein-like	587.86	-0.00370721	158.677	3.78143e-33
106565141	LOC106565141	uncharacterized LOC106565141	21.9406	0.00627772	39.5862	2.06238e-08
106566024	LOC106566024	neuron navigator 1-like	185.218	-0.0104775	89.0322	1.33441e-18
106590030	LOC106590030	heme oxygenase-like	505.618	-0.00327807	63.7029	2.30901e-13
106574207	LOC106574207	dermatopontin-like	4.18381	-0.01757	31.2398	9.80438e-07
106568219	LOC106568219	iron-sulfur cluster assembly scaffold protein IscU-like	1993.78	0.0022886	33.7909	3.04895e-07
106612758	LOC106612758	short transient receptor potential channel 4-like	38.4466	0.00393993	11.1735	0.00887322
106613688	LOC106613688	AP-1 complex subunit mu-1	1086.15	-0.00147324	28.9403	2.8766e-06
106579593	LOC106579593	apoptosis regulator Bcl-2-like	51.9921	-0.00422783	38.4007	3.56445e-08
106561929	LOC106561929	CD151 antigen-like	967.393	-0.00162726	10.9301	0.00991251
106580863	LOC106580863	uncharacterized LOC106580863	690.198	-0.00461787	17.9147	0.000446847
106607326	LOC106607326	mitogen-activated protein kinase kinase kinase 14-like	579.277	-0.00287241	45.1573	1.5288e-09
106600640	LOC106600640	rab11 family-interacting protein 5-like	17.1184	-0.0055138	15.5229	0.00129981
106577522	LOC106577522	echinoderm microtubule-associated protein-like 4	641.087	0.00293196	17.0907	0.000646611
106572096	LOC106572096	peptidase inhibitor 16-like	470.916	-0.00240187	11.7964	0.00680439
106585209	ipo11	importin 11	220.756	0.00199104	15.0469	0.00160702
106579877	LOC106579877	leucine-rich repeat transmembrane neuronal protein 4-like	85.0275	-0.00579817	15.4444	0.00134305
106605940	LOC106605940	GTP-binding protein GEM-like	2.70312	-0.0221528	11.5409	0.00757717
100380364	tnr6	Tumor necrosis factor receptor superfamily member 6	291.846	-0.00201176	28.7448	3.14317e-06
106565735	LOC106565735	eukaryotic translation initiation factor 4E type 3	320.305	-0.00157635	13.8779	0.0027264
106582736	LOC106582736	protein FAM19A2-like	66.8656	-0.00686562	21.5225	8.51148e-05
106577897	LOC106577897	plasminogen activator inhibitor 1-like	17346.5	0.00180622	52.4377	4.69774e-11
100195307	prmt3	protein arginine methyltransferase 3	91.9587	0.00377374	31.4648	8.86856e-07
106586586	LOC106586586	acyl-CoA-binding protein-like	700.084	0.00360697	23.7422	3.04903e-05
106560748	LOC106560748	unconventional myosin-IXa-like	145.291	0.00338403	43.485	3.35015e-09
106582096	LOC106582096	motile sperm domain-containing protein 2-like	675.37	0.00577028	165.512	1.34254e-34
106601014	LOC106601014	cytosolic 5'-nucleotidase 3-like	178.098	0.00201157	22.5321	5.34761e-05
106601006	LOC106601006	F-box/LRR-repeat protein 20	288.053	-0.00286529	18.5251	0.000338159
100380620	sat2	spermidine/spermine N1-acetyltransferase family member 2	139.997	0.00614037	32.0185	6.90295e-07
100194750	cdc20	cell division cycle 20	180.338	-0.00423927	11.9965	0.0062505
106583801	nol8	nucleolar protein 8	830.696	0.00173847	17.6928	0.000490904
106604741	LOC106604741	proto-oncogene DBL-like	456.229	-0.00209022	11.7298	0.00700094
106579229	LOC106579229	BTB/POZ domain-containing protein KCTD5-like	450.357	-0.00213012	30.7884	1.20835e-06
106594830	LOC106594830	uncharacterized LOC106594830	25.7261	0.00474706	19.0655	0.000264275
106575177	LOC106575177	transmembrane protein 237B-like	217.074	0.00270957	12.4361	0.00513659
100306756	metk1	S-adenosylmethionine synthetase isoform type-1	410.57	0.00338757	30.1787	1.60412e-06
100306825	i17ra	Interleukin-17 receptor A	18.0127	-0.00696036	13.8047	0.00281615
106560385	LOC106560385	beta-1,4-galactosyltransferase 6-like	103.658	-0.0025472	11.3727	0.00814408
106574561	kbtbd11	kelch repeat and BTB domain containing 11	43.3327	-0.0033551	17.4295	0.00055212
106582706	LOC106582706	40S ribosomal protein S10-like	5477.83	0.0013888	12.688	0.00459005
106584118	kit	KIT proto-oncogene receptor tyrosine kinase	82.7919	-0.00788713	170.903	1.12999e-35
106585266	LOC106585266	phosphatidylinositol 4,5-bisphosphate 5-phosphatase A-like	16.7052	0.0102337	45.8041	1.12243e-09
106585265	LOC106585265	S-adenosylmethionine synthase isoform type-2-like	715.919	0.00918304	147.955	7.00242e-31
100194862	pgm3	phosphoglucomutase 3	541.266	0.00523608	61.5243	6.68401e-13
106610629	LOC106610629	MAM domain-containing glycosylphosphatidylinositol anchor protein 2-like	93.8913	-0.00261809	19.763	0.000191297
106613590	LOC106613590	diphthine methyl ester synthase-like	92.3963	0.00303156	16.8394	0.000724261
106567503	LOC106567503	cyclin-I-like	42.2571	-0.00355744	12.089	0.00600433
106577599	LOC106577599	rap1 GTPase-GDP dissociation stimulator 1-like	207.207	0.00188602	11.7707	0.00687921
106562600	LOC106562600	selenoprotein S-like	859.323	0.00197817	24.193	2.46546e-05
106583616	LOC106583616	integrin alpha-5-like	1104.29	0.00266088	45.3202	1.41673e-09
106594531	chst7	carbohydrate sulfotransferase 7	109.407	-0.00235281	11.2705	0.00853256
106561513	cssa10h7orf60	base methyltransferase of 25S rRNA 2 homolog	97.5421	-0.0034853	23.2325	3.867e-05
106564169	LOC106564169	zinc finger protein 501-like	40.7932	-0.00351638	15.362	0.00139685
106569406	LOC106569406	microsomal glutathione S-transferase 3-like	558.004	0.00484002	141.046	2.02486e-29
106612213	LOC106612213	uncharacterized LOC106612213	4.69487	-0.0118	11.5656	0.00750945
106612215	LOC106612215	FH2 domain-containing protein 1-like	15.3038	-0.00539407	12.7785	0.00442218
106612212	LOC106612212	BTB/POZ domain-containing protein KCTD12-like	39.0912	-0.00778723	39.5892	2.06238e-08
106608745	LOC106608745	kin of IRRE-like protein 1	209.278	-0.00402552	60.7353	9.65764e-13
106581816	LOC106581816	uncharacterized protein C7orf57-like	847.637	-0.00312509	25.6363	1.28733e-05
106570076	LOC106570076	RNA-binding motif, single-stranded-interacting protein 3	27.0633	0.005469	16.3946	0.000881327
106582769	LOC106582769	guanine nucleotide-binding protein G(I)/G(S)/G(T) subunit beta-1-like	1611.88	-0.00254089	27.3412	5.9036e-06
106582767	LOC106582767	retinoid-binding protein 7-like	27.0205	0.0172354	79.1973	1.42779e-16
106598877	LOC106598877	kinesin-like protein KIF1A	44.7677	0.00404013	24.475	2.17929e-05
106609966	LOC106609966	cytohesin-3	436.464	0.00170338	24.8654	1.84642e-05
106585276	LOC106585276	cyclin-dependent kinase 2-associated protein 1-like	225.886	-0.00274523	21.0699	0.000104948
106603046	LOC106603046	rho GTPase-activating protein 31-like	3682.21	-0.001882	12.59	0.00479894
106579165	LOC106579165	peptidyl-prolyl cis-trans isomerase FKBP10-like	330.759	-0.00479434	11.2666	0.00854802
106568227	LOC106568227	calcium release-activated calcium channel protein 1-like	113.273	-0.00324259	19.5427	0.000210972
106570065	LOC106570065	40S ribosomal protein S5-like	4878.12	0.00293252	16.2146	0.000957336
106561664	LOC106561664	transcription initiation factor TFIID subunit 3-like	104.964	-0.00241172	19.8057	0.000187522
106561668	LOC106561668	UDP-xylose and UDP-N-acetylglucosamine transporter	395.855	0.00152307	13.4762	0.00325188
106561943	LOC106561943	protein kinase C and casein kinase II substrate protein 3-like	177.368	-0.00294873	12.6779	0.00460698
106593590	LOC106593590	transmembrane 9 superfamily member 2-like	588.894	0.00159935	22.6092	5.15573e-05
106606913	LOC106606913	eukaryotic translation initiation factor 3 subunit D	1404.19	0.00325083	15.0814	0.00158176
106571898	ror2	receptor tyrosine kinase like orphan receptor 2	159.786	-0.00377269	12.2614	0.00555631
106571656	LOC106571656	peptidyl-glycine alpha-amidating monooxygenase B-like	458.567	0.00395188	17.1748	0.000622041
106581181	LOC106581181	dynein light chain 2, cytoplasmic	799.972	-0.00249202	22.1091	6.49763e-05
106610598	LOC106610598	ALK tyrosine kinase receptor-like	321.638	0.00212489	31.1551	1.01927e-06
106572529	LOC106572529	coenzyme Q-binding protein COQ10 homolog A, mitochondrial-like	31.4952	-0.00462439	28.7717	3.10834e-06
106608870	LOC106608870	UPF0687 protein C20orf27 homolog	416.633	0.00488534	103.485	1.29642e-21
106608866	LOC106608866	uncharacterized LOC106608866	529.142	0.00478253	48.0394	3.8735e-10
106592246	LOC106592246	acyl-coenzyme A thioesterase THEM4-like	368.121	0.00394485	38.9109	2.83708e-08
106569255	LOC106569255	uroporphyrinogen decarboxylase	159.021	0.00298717	18.6874	0.000313474
100195813	pno1	partner of NOB1 homolog	776.71	0.00213641	29.2947	2.44804e-06
100195170	ccna2	cyclin A2	109.223	-0.00614045	13.7694	0.00286284
106581937	ccdc80	coiled-coil domain containing 80	330.975	-0.00689251	36.1896	1.00119e-07
106565875	LOC106565875	uncharacterized LOC106565875	3449.82	-0.00327268	45.9874	1.03198e-09
106576372	LOC106576372	protein kinase C and casein kinase substrate in neurons protein 2-like	2335.38	0.00161303	15.5035	0.00131148
106603373	LOC106603373	sestrin-3-like	208.14	-0.00193166	15.774	0.00115981
106603375	ercc6l	ERCC excision repair 6 like, spindle assembly checkpoint helicase	139.481	-0.00524829	15.8988	0.00109908
106576298	LOC106576298	transmembrane and coiled-coil domains protein 3-like	128.603	-0.002495	26.0568	1.05825e-05
106576334	LOC106576334	netrin-4-like	38.6415	-0.00728152	35.7797	1.21673e-07
106563020	LOC106563020	TNF receptor-associated factor 2-like	77.5529	0.00549154	24.0694	2.60849e-05
106592338	LOC106592338	uncharacterized LOC106592338	143.147	-0.00491896	28.6168	3.33531e-06
106560230	LOC106560230	lipid phosphate phosphohydrolase 3-like	1571.3	-0.00371974	28.4851	3.52579e-06
106561804	LOC106561804	growth arrest-specific protein 2-like	240.686	-0.00539476	17.2289	0.000606119
106561813	pkp3	plakophilin 3	48.3517	-0.0114162	65.6615	8.98294e-14
106561808	LOC106561808	anoctamin-5-like	550.274	-0.00135201	18.5785	0.000329851
100194725	LOC100194725	60S ribosomal protein L7a	5606.4	0.00394651	19.7734	0.00019049
106583421	nudt2	nudix hydrolase 2	530.023	0.00266395	56.036	8.73028e-12
106565557	LOC106565557	6-phosphofructo-2-kinase/fructose-2,6-bisphosphatase 4-like	173.891	-0.00767107	33.741	3.10673e-07
106570822	LOC106570822	protein FAM189A2-like	55.2883	0.00380476	16.5709	0.000815056
106589857	LOC106589857	caskin-2-like	45.675	-0.00352288	13.0618	0.00391051
106560699	ptdss2	phosphatidylserine synthase 2	145.048	0.00256915	36.8204	7.428e-08
106565374	LOC106565374	uncharacterized LOC106565374	16.6863	0.00718932	17.917	0.000446545
106568118	LOC106568118	protocadherin gamma-B7-like	694.558	0.00246185	27.6019	5.26517e-06
106605841	LOC106605841	solute carrier family 2, facilitated glucose transporter member 1-like	146.56	-0.00415821	40.5855	1.31035e-08
106566550	LOC106566550	transcription factor MafB-like	183.005	-0.00359917	32.4632	5.62461e-07
106564802	LOC106564802	REST corepressor 3-like	15.0418	-0.00589944	13.1098	0.00382113
106596360	LOC106596360	transcription factor BTF3 homolog 4-like	1082.46	0.00144837	16.5597	0.000817921
100196755	enpp4	ectonucleotide pyrophosphatase/phosphodiesterase 4 (putative)	335.112	-0.00333587	78.0382	2.43045e-16
106600466	LOC106600466	protein C9orf72-like	437.303	-0.00228937	18.2217	0.000388181
106612996	LOC106612996	uncharacterized LOC106612996	36.6455	-0.00257579	13.8222	0.00279425
106592876	LOC106592876	NACHT, LRR and PYD domains-containing protein 12-like	334.308	0.00124213	17.3123	0.000582452
106606511	LOC106606511	protein FAM195A-like	4.90711	0.0146429	28.5019	3.50261e-06
106572187	LOC106572187	tyrosine-protein phosphatase non-receptor type 11-like	109.694	-0.00365725	48.7884	2.69931e-10
106591484	LOC106591484	uncharacterized LOC106591484	260.599	0.00412242	13.4828	0.00324283
106590342	LOC106590342	band 4.1-like protein 3	437.544	0.00216091	31.9104	7.23426e-07
106607442	LOC106607442	adenylosuccinate lyase-like	298.967	0.00313167	18.8491	0.000290957
106612204	LOC106612204	tryptophan--tRNA ligase, cytoplasmic-like	1208.3	0.00455684	85.1841	7.84422e-18
106563498	LOC106563498	pyruvate carboxylase, mitochondrial-like	116.028	0.00595181	66.7995	5.34086e-14
106608980	LOC106608980	zinc finger protein 219-like	396.072	-0.00207619	25.2797	1.51975e-05
106604866	LOC106604866	uncharacterized LOC106604866	33.8496	0.0186028	139.088	4.90307e-29
106604875	diaph1	diaphanous related formin 1	733.783	0.0014906	18.7933	0.000298055
106579081	dcaf7	DDB1 and CUL4 associated factor 7	242.42	-0.00332203	40.0031	1.71279e-08
106564891	LOC106564891	prenylcysteine oxidase-like	393.008	0.00134014	21.675	7.91987e-05
106603160	LOC106603160	calmodulin	3068.98	-0.000995178	12.6949	0.00457797
106603032	LOC106603032	extensin-like	62.1858	-0.00336943	28.534	3.45212e-06
106594233	LOC106594233	kinectin-like	3361.25	0.00256844	16.6223	0.0007975
106587523	LOC106587523	ras-related and estrogen-regulated growth inhibitor-like protein	405.125	-0.00292017	50.0094	1.4877e-10
106607294	LOC106607294	inactive phospholipase C-like protein 2	192.411	-0.00470192	26.6203	8.20203e-06
106576063	LOC106576063	suppressor APC domain-containing protein 1-like	255.038	0.00363655	58.8929	2.26627e-12
106606107	LOC106606107	multimerin-2-like	599.68	0.00620735	105.142	5.77453e-22
106590681	LOC106590681	procollagen-lysine,2-oxoglutarate 5-dioxygenase 2-like	1186.45	-0.00412293	15.9399	0.00107891
106611242	LOC106611242	dapper homolog 1-like	49.0923	-0.00659561	20.2312	0.000154135
106584472	LOC106584472	pseudouridylate synthase 7 homolog	183.56	0.00236989	26.9948	6.90315e-06
106603879	LOC106603879	serine/threonine-protein phosphatase 2A 55 kDa regulatory subunit B beta isoform	68.7615	0.00756468	88.629	1.60552e-18
100136538	LOC100136538	protein S100-A1	24302.6	-0.00261905	23.5883	3.26536e-05
106607985	sash1	SAM and SH3 domain containing 1	156.177	-0.00248888	12.018	0.00619874
106607961	fig4	FIG4 phosphoinositide 5-phosphatase	436.876	0.00196387	20.5493	0.000133098
106566223	LOC106566223	LIM and cysteine-rich domains protein 1-like	940.274	-0.00329869	14.1073	0.00245697
106564501	LOC106564501	E3 ubiquitin-protein ligase RNF185	679.921	0.00287316	37.7251	4.8884e-08
106571998	LOC106571998	NAD kinase-like	29.5	0.0102162	28.1639	4.08174e-06
106608520	LOC106608520	period circadian protein homolog 1-like	316.085	-0.0016948	14.9544	0.00167418
106586620	LOC106586620	anosmin-1-like	6.32436	-0.0154893	18.0902	0.000411222
106560663	sec16a	SEC16 homolog A, endoplasmic reticulum export factor	523.809	0.00182033	15.3911	0.0013779
106566470	LOC106566470	DNA-binding protein inhibitor ID-1-like	391.578	-0.00262091	11.9926	0.00625929
106567545	LOC106567545	GRAM domain-containing protein 1B-like	111.747	-0.0112152	66.4445	6.27126e-14
106594372	LOC106594372	zinc finger protein 568-like	44.8056	0.00321607	13.4694	0.00326126
106588402	LOC106588402	major histocompatibility complex class I-related gene protein-like	24837.3	-0.00184933	12.6662	0.00463277
106589466	LOC106589466	legumain-like	209.28	0.00156621	13.7777	0.00285249
106574034	LOC106574034	leukocyte elastase inhibitor-like	20.1355	-0.00819765	44.1811	2.37318e-09
106585848	dmxl1	Dmx like 1	323.523	0.00365403	37.2286	6.15199e-08
106612468	LOC106612468	out at first protein homolog	302.191	-0.0040751	27.3686	5.84295e-06
100380449	stk35	serine/threonine kinase 35	38.9982	-0.00661379	17.7474	0.000479428
106600762	LOC106600762	ferritin, middle subunit-like	257772	0.00396323	15.3207	0.0014221
106578532	idi1	isopentenyl-diphosphate delta isomerase 1	2623.72	0.00510074	48.6729	2.84811e-10
106580322	LOC106580322	phosphoinositide-3-kinase-interacting protein 1-like	608.193	-0.00428579	15.1286	0.00155008
106572294	LOC106572294	phosphatidylinositol 3,4,5-trisphosphate-dependent Rac exchanger 1 protein-like	93.1744	-0.00377892	11.7831	0.0068489
106601075	LOC106601075	disheveled-associated activator of morphogenesis 1-like	864.627	0.00159264	31.1886	1.00423e-06
106587035	LOC106587035	serine/threonine-protein phosphatase 2A catalytic subunit beta isoform-like	937.338	-0.00179642	22.8645	4.59713e-05
106599706	LOC106599706	cadherin-2-like	345.51	-0.00423654	16.0745	0.00101933
106593798	LOC106593798	zinc finger protein 330-like	226.589	0.00228816	12.2474	0.00558688
106564888	LOC106564888	testis-expressed sequence 2 protein-like	453.92	0.00266436	16.679	0.000778568
106566734	LOC106566734	TLD domain-containing protein 2-like	49.077	0.00354882	13.8599	0.00274932
100195144	sbp1	Selenium-binding protein 1	225.307	-0.00294378	13.6481	0.00302125
106578539	LOC106578539	rRNA 2'-O-methyltransferase fibrillarin-like	2264.11	0.00182812	18.6246	0.000323069
106583914	LOC106583914	tetraspanin-4-like	6263.44	-0.00205647	11.8916	0.00653383
106583908	LOC106583908	fructose-bisphosphate aldolase A-like	2938	0.00422856	38.1451	4.01466e-08
106613502	LOC106613502	GRAM domain-containing protein 3-like	384.1	0.00212097	18.3945	0.000359258
106611444	LOC106611444	mitogen-activated protein kinase kinase kinase kinase 5-like	700.087	-0.0012085	35.1113	1.65422e-07
106611776	LOC106611776	malate synthase-like	54.7564	0.0042773	31.4243	9.04462e-07
100195127	naa15	N(alpha)-acetyltransferase 15, NatA auxiliary subunit	1470.94	0.00147885	15.1177	0.0015578
106577399	LOC106577399	hormone-sensitive lipase-like	455.006	0.00162826	15.2841	0.00144613
106609591	LOC106609591	ankyrin repeat and sterile alpha motif domain-containing protein 1B-like	5.11676	0.0128499	24.2262	2.42915e-05
106607264	LOC106607264	C-type mannose receptor 2-like	87.7226	-0.00574921	11.9762	0.00630247
106610933	LOC106610933	uncharacterized LOC106610933	405.007	-0.00334296	11.7011	0.00708734
106563856	smad9	SMAD family member 9	1356.32	0.00282083	79.5652	1.2021e-16
106567998	cnot8	CCR4-NOT transcription complex subunit 8	961.871	0.00105073	22.1968	6.23348e-05
106583468	LOC106583468	solute carrier family 25 member 34-like	2083.03	0.00345779	15.514	0.00130537
106588694	LOC106588694	tRNA (cytosine(34)-C(5))-methyltransferase-like	1625.65	0.00236505	14.116	0.00244856
106613974	LOC106613974	SUN domain-containing ossification factor-like	455.882	0.00205547	27.1067	6.5639e-06
106612072	LOC106612072	complement C1q tumor necrosis factor-related protein 1-like	228.608	-0.0044075	35.851	1.17659e-07
106564301	LOC106564301	tuberin-like	114.611	0.00542878	27.0585	6.70448e-06
106560921	LOC106560921	SNF-related serine/threonine-protein kinase-like	89.8382	0.00227144	11.0634	0.00933315
100195068	tgm1	transglutaminase 1 (K polypeptide epidermal type I, protein-glutamine-gamma-glutamyltransferase)	73.0873	0.00707865	11.3401	0.00827586
106587500	LOC106587500	coatomer subunit beta-like	1193.46	0.00209175	74.9951	1.07053e-15
106595047	LOC106595047	zinc finger CCHC domain-containing protein 7-like	15.0369	0.00617299	16.9981	0.000672829
106600986	LOC106600986	60S ribosomal protein L19-like	2436.43	0.00361379	11.1976	0.00878737
106605370	cssa05h8orf37	chromosome ssa05 open reading frame, human C8orf37	77.0406	0.00428027	11.0569	0.00935766
106567166	LOC106567166	cysteine/serine-rich nuclear protein 2-like	332.17	-0.00267732	13.344	0.00344308
106567162	LOC106567162	heme transporter hrg1-B	516.808	-0.0022825	13.1116	0.00381921
106602886	LOC106602886	uncharacterized LOC106602886	415.059	-0.00215649	18.5634	0.000332293
106598511	LOC106598511	reticulon-1-A-like	2.96256	-0.0127132	16.8216	0.000730727
106591671	LOC106591671	claudin-11-like	8.09383	-0.00695515	11.5105	0.00768306
106570534	LOC106570534	gastrula zinc finger protein XlCGF57.1-like	32.9549	0.00379613	14.0004	0.00257826
106608359	hbs1l	HBS1 like translational GTPase	503.944	0.00177529	13.5036	0.00321558
100195680	LOC100195680	transforming acidic coiled-coil-containing protein 3	456.532	-0.00280813	13.2324	0.00362129
106601055	LOC106601055	integrator complex subunit 1-like	368.58	0.00251175	11.528	0.00762543
106584663	LOC106584663	G/T mismatch-specific thymine DNA glycosylase-like	388.707	-0.00113872	12.2468	0.00558688
106588207	cdcp1	CUB domain containing protein 1	21.033	0.00573953	14.2663	0.00228591
106606772	LOC106606772	long-chain fatty acid transport protein 1-like	435.774	0.00311125	26.256	9.66518e-06
106606779	LOC106606779	uncharacterized protein C19orf52-like	367.259	0.0022618	14.1963	0.0023587
106606784	LOC106606784	guanine nucleotide-binding protein G(I)/G(S)/G(O) subunit gamma-5-like	94.9329	-0.00365859	13.8292	0.00278598
106580285	rgmb	repulsive guidance molecule family member b	319.162	-0.00181101	12.772	0.00443286
106586165	LOC106586165	pre-mRNA-processing factor 40 homolog A-like	267.928	0.00161416	14.763	0.00182537
106608366	LOC106608366	neuroblastoma-amplified sequence-like	27.3611	0.0055376	22.5486	5.31327e-05
106570752	LOC106570752	OTU domain-containing protein 6B-like	324.962	0.00361987	56.5726	6.7835e-12
106603485	LOC106603485	G protein-coupled receptor kinase 6-like	126.777	-0.00226236	13.7564	0.00287716
106598109	LOC106598109	ferritin, middle subunit-like	9644.32	0.00439517	11.0768	0.009271
106568634	fam134b	family with sequence similarity 134 member B	137.234	0.00395997	34.847	1.87809e-07
106609250	LOC106609250	interferon-related developmental regulator 1-like	621.387	0.00236372	11.1758	0.00886514
106609242	LOC106609242	transcription factor EC-like	12.3446	0.00778931	15.7884	0.00115509
106609243	LOC106609243	myoD family inhibitor domain-containing protein-like	595.818	-0.00224141	29.3286	2.41352e-06
106609245	LOC106609245	forkhead box protein P2-like	6.36558	-0.00779992	11.5591	0.00752623
100195453	tmm77	Transmembrane protein 77	1348.87	0.00191947	15.1028	0.00156873
106565115	LOC106565115	DENN domain-containing protein 2D-like	88.5458	-0.00251852	22.6267	5.11636e-05
106567282	eif4e3	eukaryotic translation initiation factor 4E family member 3	603.629	-0.00223487	16.5778	0.000813698
106565712	LOC106565712	prothymosin alpha-like	4035.01	-0.00824474	34.547	2.16883e-07
106565713	LOC106565713	SLIT-ROBO Rho GTPase-activating protein 2-like	251.122	-0.00297874	47.0076	6.3291e-10
106565719	LOC106565719	nucleoside diphosphate kinase B-like	186.65	0.00327467	12.2432	0.00559599
106567719	LOC106567719	myb-binding protein 1A-like protein	112.049	0.00242531	13.1377	0.0037742
100194776	chid1	chitinase domain containing 1	254.189	0.00237299	23.2499	3.83803e-05
106587453	LOC106587453	protein LTV1 homolog	693.228	0.00267729	29.627	2.07821e-06
106568078	LOC106568078	unconventional myosin-XVIIIa-like	69.5724	0.00390764	31.413	9.07515e-07
100294505	bgn	biglycan	108.992	-0.0127172	56.0394	8.73028e-12
106566503	abt1	activator of basal transcription 1	199.579	0.00238952	25.0157	1.7209e-05
106586828	LOC106586828	tissue factor pathway inhibitor-like	182.479	-0.0062582	73.7633	1.9137e-15
106563207	LOC106563207	guanine nucleotide-binding protein G(z) subunit alpha	18.4441	-0.00685061	24.7218	1.96304e-05
106582681	LOC106582681	dnaJ homolog subfamily C member 16-like	888.839	0.00182833	36.8732	7.27579e-08
106612981	LOC106612981	gamma-sarcoglycan-like	8363.64	0.0018207	13.8789	0.00272593
106570460	LOC106570460	collagen alpha-2(I) chain	423.57	-0.00837219	27.8501	4.7176e-06
100195695	urah	HIU hydrolase	2392.28	0.00459564	27.783	4.85658e-06
106600672	amdhd2	amidohydrolase domain containing 2	1071.8	0.00377456	60.426	1.10227e-12
106611240	LOC106611240	interferon regulatory factor 2-binding protein-like	15.6963	-0.00630689	18.6978	0.000312344
106589816	LOC106589816	microcephalin-like	200.259	-0.00235417	12.8574	0.00427545
106613977	LOC106613977	transmembrane emp24 domain-containing protein 5-like	546.707	0.00103755	11.5074	0.00768669
106589657	abcb10	ATP binding cassette subfamily B member 10	597.089	-0.00204281	11.4216	0.00797861
100286441	urb2	URB2 ribosome biogenesis 2 homolog (S. cerevisiae)	300.225	0.00183911	18.8932	0.000285279
106563685	LOC106563685	cationic amino acid transporter 3-like	1245.56	0.00228244	19.7819	0.000189752
106565769	gnl3l	G protein nucleolar 3 like	674.953	0.00265131	45.9047	1.07387e-09
106570915	tmem175	transmembrane protein 175	368.38	0.00188969	14.3895	0.00216529
106574508	LOC106574508	single-stranded DNA-binding protein 3-like	237.046	-0.004698	29.8228	1.89895e-06
106576949	ttc27	tetratricopeptide repeat domain 27	86.9754	0.00421113	11.8323	0.00670407
100196724	vatb2	Vacuolar ATP synthase subunit B, brain isoform	1070.27	0.00184838	17.3615	0.00057018
100380493	wt1	Wilms tumor protein	25.5156	-0.0108198	27.4992	5.50366e-06
106573239	LOC106573239	neuron navigator 2-like	25.1416	-0.00950338	21.2913	9.43073e-05
106565169	LOC106565169	ubiquitin carboxyl-terminal hydrolase BAP1-like	218.994	-0.00113678	11.9554	0.00635094
106605734	LOC106605734	probable 28S rRNA (cytosine(4447)-C(5))-methyltransferase	120.444	0.00251218	12.7509	0.00447706
106575284	LOC106575284	uncharacterized LOC106575284	31513.9	-0.00138618	16.8915	0.000708871
106581124	LOC106581124	fucolectin-6-like	13223.5	-0.00461809	15.9903	0.00105541
106581064	LOC106581064	chondroitin sulfate proteoglycan 5-like	6.98174	-0.0107863	18.7393	0.000306095
106568149	LOC106568149	putative cytochrome P450 120	113.64	0.00293382	28.2861	3.86355e-06
106587677	LOC106587677	spermatogenesis-associated protein 5-like protein 1	25.3923	0.00398525	11.0404	0.00942909
106587184	LOC106587184	lysine--tRNA ligase-like	997.683	0.00344997	28.9317	2.88628e-06
106561120	LOC106561120	uncharacterized LOC106561120	42.3934	0.00350798	13.7525	0.00288103
106612807	LOC106612807	BAG family molecular chaperone regulator 2-like	84.7705	0.00295805	17.1112	0.000640631
106610025	LOC106610025	secreted frizzled-related protein 2-like	91.7229	-0.00619009	30.2146	1.58003e-06
106571929	LOC106571929	opioid growth factor receptor-like	586.728	-0.00122277	17.4687	0.000544175
106584786	pnpla2	patatin like phospholipase domain containing 2	7.00742	-0.0103634	18.0097	0.000427611
106577307	LOC106577307	cytochrome P450 26A1-like	11.0002	-0.0194352	26.0793	1.04784e-05
106566096	LOC106566096	V-type proton ATPase subunit S1-like protein	364.218	0.00239123	19.3607	0.00023015
106602815	LOC106602815	uncharacterized LOC106602815	1747.57	-0.00178916	20.54	0.00013366
106606188	ppl	periplakin	42.7599	-0.00481655	13.4677	0.00326187
106560365	LOC106560365	desmoplakin-like	92.2418	-0.0116595	74.7487	1.20527e-15
106581241	LOC106581241	ELL-associated factor 1-like	231.413	-0.00184457	18.6171	0.000323788
106595593	LOC106595593	25-hydroxyvitamin D-1 alpha hydroxylase, mitochondrial-like	108.82	-0.00552334	38.9667	2.77676e-08
106588014	LOC106588014	vacuolar protein sorting-associated protein 13C-like	475.54	0.00284199	12.8641	0.00426321
100380396	atad3	ATPase family AAA domain-containing protein 3	499.304	0.00469337	32.4424	5.67783e-07
106562222	LOC106562222	uncharacterized LOC106562222	152.063	-0.0021243	12.3785	0.0052657
106574246	LOC106574246	alsin-like	351.868	0.00404764	37.1341	6.41573e-08
808308	ND3	NADH dehydrogenase subunit 3	606.818	-0.00517109	51.9533	5.94242e-11
808310	ATP8	ATP synthase F0 subunit 8	32854.2	-0.00744709	120.049	4.36435e-25
808314	COX1	cytochrome c oxidase subunit I	120350	-0.00711924	94.4106	1.03921e-19
106576894	cdh23	cadherin related 23	201.435	0.00495495	59.2834	1.89408e-12
100194965	ef2	Elongation factor 2	2703.73	0.00362157	11.5562	0.00753135
106613112	LOC106613112	long-chain-fatty-acid--CoA ligase 3-like	212.742	0.00650984	22.6843	4.99769e-05
106576060	ahcyl2	adenosylhomocysteinase like 2	828.185	-0.00176024	50.2946	1.30048e-10
106590008	LOC106590008	39S ribosomal protein L2, mitochondrial-like	79.0149	0.00248795	13.4455	0.00329201
106609414	LOC106609414	28 kDa heat- and acid-stable phosphoprotein-like	1102.99	0.00214265	13.3412	0.00344689
106609344	LOC106609344	aconitate hydratase, mitochondrial-like	558.327	0.00270408	38.889	2.8589e-08
106613225	LOC106613225	WASH complex subunit FAM21-like	573.918	0.00189644	32.4658	5.62431e-07
106577210	LOC106577210	acyl-CoA desaturase-like	2446.18	0.00229927	28.1862	4.04333e-06
100286569	rpc7l	DNA-directed RNA polymerase III subunit RPC7-like	59.777	0.00290551	16.8619	0.000717519
106571000	LOC106571000	T-box transcription factor TBX18-like	20.5535	-0.00537241	24.016	2.6777e-05
106588811	LOC106588811	ataxin-1-like	437.019	0.00162694	11.6149	0.00735653
106566340	LOC106566340	kinase D-interacting substrate of 220 kDa-like	77.0086	0.00485107	41.1417	1.02347e-08
106565669	LOC106565669	guanine nucleotide-binding protein G(k) subunit alpha-like	1210.17	-0.00247306	17.8969	0.00045012
106594569	LOC106594569	uncharacterized LOC106594569	64.7791	0.0025698	12.9661	0.00408034
106612486	clasrp	CLK4 associating serine/arginine rich protein	116.345	0.00243715	12.5684	0.00484645
106612494	sipa1l3	signal induced proliferation associated 1 like 3	384.162	-0.00241621	15.7807	0.00115754
106613489	LOC106613489	protein phosphatase inhibitor 2-like	62.5152	-0.00174317	11.1687	0.00888835
106607862	LOC106607862	signal recognition particle 9 kDa protein-like	333.588	-0.00160734	18.9097	0.000283148
106599415	LOC106599415	uncharacterized LOC106599415	33.567	0.0229627	110.859	3.69591e-23
106609945	LOC106609945	ubiquitin carboxyl-terminal hydrolase 42-like	237.201	0.00212321	13.1635	0.00372938
100195387	gtpbp4	GTP binding protein 4	1557.36	0.00200871	57.2292	5.01472e-12
100286525	tppp3	tubulin polymerization-promoting protein family member 3	81.4472	0.00441132	12.2551	0.00557143
100380704	LOC100380704	lymphocyte antigen 75	1593.22	0.00658838	173.332	3.56907e-36
106610773	LOC106610773	collagen alpha-1(XII) chain-like	38.3643	-0.0057741	12.5043	0.00498835
106567083	LOC106567083	carboxy-terminal domain RNA polymerase II polypeptide A small phosphatase 2-like	515.311	-0.00210192	11.8013	0.00679062
106612875	slit1	slit guidance ligand 1	41.5805	-0.0142181	113.703	9.36803e-24
106593612	LOC106593612	C-type lectin domain family 19 member A-like	181.476	0.00521887	44.312	2.22956e-09
106611876	LOC106611876	platelet-derived growth factor receptor beta-like	74.0447	-0.00517403	13.0113	0.0039958
106564261	LOC106564261	histone chaperone asf1b-B-like	76.4241	-0.00296682	12.0425	0.00613932
106601516	LOC106601516	coiled-coil domain-containing protein 47-like	230.919	0.00297556	26.1259	1.02832e-05
106572517	LOC106572517	POU domain, class 6, transcription factor 1-like	100.306	-0.00277217	21.3063	9.36335e-05
106606841	LOC106606841	PDZ domain-containing protein GIPC1-like	449.034	-0.00144823	11.9887	0.00626853
106579019	lmf1	lipase maturation factor 1	168.422	0.00314799	12.7108	0.00455006
106574297	LOC106574297	von Willebrand factor D and EGF domain-containing protein-like	12.1077	-0.00669942	11.4704	0.00781229
100195213	dcup	Uroporphyrinogen decarboxylase	180.677	0.00446985	53.1684	3.32616e-11
106603147	LOC106603147	barrier-to-autointegration factor	1511.59	-0.0017121	16.557	0.000818681
106575382	LOC106575382	single-stranded DNA-binding protein 3-like	129.107	-0.00384733	37.1958	6.24618e-08
106592363	LOC106592363	dual specificity mitogen-activated protein kinase kinase 1-like	82.4845	0.00468124	51.8589	6.14593e-11
106567738	LOC106567738	uncharacterized LOC106567738	212.308	0.00264174	11.714	0.00705165
106585494	LOC106585494	uncharacterized protein C12orf43-like	52.834	0.00234634	13.2022	0.00366856
106585496	LOC106585496	malectin-like	149.085	-0.0038005	22.9021	4.51459e-05
106613374	exosc5	exosome component 5	237.687	0.00241624	18.9339	0.000280211
106613377	LOC106613377	EH domain-containing protein 2-like	3208.58	-0.00301246	33.4263	3.59331e-07
106590207	cssa29h8orf59	chromosome ssa29 open reading frame, human C8orf59	510.117	0.00271201	49.0268	2.40303e-10
106579417	LOC106579417	t-SNARE domain-containing protein 1-like	148.773	0.00331182	27.119	6.5286e-06
106607208	LOC106607208	suppressor of SWI4 1 homolog	1166.44	0.00214725	21.8268	7.38747e-05
100136453	LOC100136453	cathelicidin	246.956	0.00834818	193.083	2.70574e-40
106604510	LOC106604510	NAD-dependent protein deacetylase sirtuin-1-like	105.931	-0.00231523	11.7521	0.00693738
106573632	LOC106573632	microtubule-associated proteins 1A/1B light chain 3B	1974.63	-0.00195012	11.1515	0.00896053
106573635	LOC106573635	large neutral amino acids transporter small subunit 1-like	2161.79	0.00244462	22.1715	6.3116e-05
106606033	LOC106606033	syndecan-2-like	17223.7	0.0014674	28.1185	4.16608e-06
106596738	LOC106596738	serine/threonine-protein kinase Sgk1-like	29.1249	0.00393095	11.0218	0.00950567
106582652	LOC106582652	matrilin-4-like	21.7169	-0.0093115	13.9135	0.00268357
100196713	pht4	4,5-dihydroxyphthalate dehydrogenase	307.945	0.00333536	25.6997	1.24952e-05
106566855	atp13a2	ATPase 13A2	164.935	0.00303932	10.9934	0.00962437
100195413	pgcp	Plasma glutamate carboxypeptidase	10942.2	0.00133069	11.4176	0.00798546
106560555	LOC106560555	beta-1,3-galactosyltransferase 2-like	135.768	-0.00224988	15.5631	0.00127754
106586447	cps1	carbamoyl-phosphate synthase 1	74.0408	0.0109595	32.8639	4.67885e-07
106591857	LOC106591857	adipocyte plasma membrane-associated protein-like	34.7942	-0.00604318	21.6304	8.08946e-05
106590248	eef1e1	eukaryotic translation elongation factor 1 epsilon 1	882.977	0.00246125	21.4726	8.68315e-05
106567731	arhgap32	Rho GTPase activating protein 32	562.761	0.00334912	19.7432	0.000192934
106582139	LOC106582139	sushi-repeat-containing protein SRPX-like	299.509	-0.00350109	21.0313	0.000106852
106568908	LOC106568908	cyclic AMP-dependent transcription factor ATF-6 alpha-like	317.308	0.00348575	13.9452	0.00264691
106580680	LOC106580680	matrix metalloproteinase-28-like	27.3379	-0.01147	59.6122	1.62767e-12
106604316	LOC106604316	RUN and FYVE domain-containing protein 1-like	142.345	0.00244207	20.094	0.000163553
100306872	nfm	Neurofilament medium polypeptide	337.929	-0.0100382	21.2565	9.59078e-05
100194785	zbtb8os	zinc finger and BTB domain containing 8 opposite strand	1447.88	0.00309177	41.4908	8.63e-09
106570401	LOC106570401	focal adhesion kinase 1-like	629.412	-0.0034351	79.9489	1.00429e-16
106602957	LOC106602957	cationic amino acid transporter 3-like	1938.48	0.00234611	24.3319	2.32308e-05
106602960	LOC106602960	ras-related protein Rab-39B-like	204.355	0.00670275	55.5331	1.08327e-11
106598227	LOC106598227	serine protease 23-like	223.919	-0.0040537	13.9676	0.00261676
106602884	LOC106602884	junctional adhesion molecule A-like	62.5608	-0.00343758	16.7064	0.000768501
106602882	LOC106602882	uncharacterized LOC106602882	210.203	0.0022644	21.026	0.000107033
106560623	LOC106560623	angiomotin-like 2a	460.419	-0.00480029	77.1709	3.69644e-16
100194865	enoa	Alpha-enolase	4444.48	0.00533002	26.898	7.22044e-06
106588066	LOC106588066	conserved oligomeric Golgi complex subunit 8-like	151.836	0.00342253	45.0226	1.62631e-09
106565348	LOC106565348	serine/arginine-rich splicing factor 3-like	1533.62	-0.000822794	12.7168	0.00454106
106565343	LOC106565343	sodium- and chloride-dependent GABA transporter 2-like	142.276	0.00804519	22.6451	5.07112e-05
106605924	LOC106605924	farnesyl pyrophosphate synthase-like	1354.81	0.00558479	38.5418	3.33308e-08
106582745	LOC106582745	mitochondrial import inner membrane translocase subunit Tim17-A	687.363	0.00277213	20.4787	0.000137657
106607255	LOC106607255	alpha-2,8-sialyltransferase 8E-like	1015.94	-0.0026958	17.2959	0.000587181
106578256	LOC106578256	B-cell receptor CD22-like	5.82405	0.0098859	16.7958	0.000738893
100141319	fxyd9a	FXYD domain containing ion transport regulator 9a	6359	-0.00196185	72.9373	2.83972e-15
106566779	LOC106566779	monoglyceride lipase-like	12.6863	-0.00795815	20.8867	0.000114351
106588458	LOC106588458	zinc finger protein 706-like	1645.19	0.00203111	33.5042	3.48507e-07
106588455	LOC106588455	C3a anaphylatoxin chemotactic receptor-like	115.606	0.00776615	12.2296	0.00562735
106570693	LOC106570693	alpha-taxilin-like	416.735	0.00171685	11.181	0.00884778
106611398	LOC106611398	prostaglandin E2 receptor EP1 subtype-like	247.513	-0.00715606	85.6827	6.246e-18
106607295	LOC106607295	signal transducer and activator of transcription 5B-like	38.5321	-0.00349886	19.2585	0.000241518
106563747	LOC106563747	LMBR1 domain-containing protein 2-B-like	346.585	0.00363757	41.3039	9.4575e-09
106595758	LOC106595758	tuberin-like	76.3433	0.00530436	31.637	8.18548e-07
106608337	LOC106608337	retinitis pigmentosa 1-like 1 protein	20.7632	-0.00424964	11.7552	0.00693002
106609458	LOC106609458	ubl carboxyl-terminal hydrolase 18-like	1857.65	-0.00389729	55.733	1.00146e-11
106567551	LOC106567551	myelin protein zero-like protein 1	309.935	-0.00227976	18.9186	0.000281987
106560521	LOC106560521	probable rRNA-processing protein EBP2	746.869	0.00269951	57.19	5.09722e-12
106587574	LOC106587574	nuclear envelope phosphatase-regulatory subunit 1	170.865	-0.00257954	14.2085	0.00234772
106574049	LOC106574049	sterile alpha motif domain-containing protein 9-like	380.62	-0.00250479	13.5275	0.00318314
100195964	LOC100195964	transducin beta-like protein 3	256.228	0.00288125	29.0258	2.77304e-06
106594495	LOC106594495	isoleucine--tRNA ligase, cytoplasmic-like	108.166	0.00527711	72.7155	3.15898e-15
100195925	ef1b	Elongation factor 1-beta	2313.89	0.00304351	10.9813	0.0096758
106594457	LOC106594457	sister chromatid cohesion protein PDS5 homolog A-like	59.4392	0.00260145	11.1024	0.00917113
106577531	LOC106577531	basal cell adhesion molecule-like	58.6506	-0.0057153	61.3899	7.09604e-13
100136926	cyp1a	cytochrome P450 1A	189.815	-0.015854	87.0191	3.34966e-18
106589464	cssa28h17orf62	chromosome ssa28 open reading frame, human C17orf62	472.775	0.00235281	19.855	0.000183195
106582273	LOC106582273	SEC14 domain and spectrin repeat-containing protein 1	1174.49	0.00332187	54.4583	1.81245e-11
106573503	LOC106573503	tropomyosin alpha-1 chain-like	15248.8	-0.00546031	54.1475	2.09649e-11
106582890	LOC106582890	DNA topoisomerase 1-like	641.487	-0.00238831	45.8705	1.08761e-09
100194880	pcbp2	poly(rC) binding protein 2	2156.19	0.00129993	34.8355	1.88648e-07
106586138	LOC106586138	uncharacterized LOC106586138	485.997	0.00290825	29.891	1.83992e-06
100306754	cxcr4	C-X-C chemokine receptor type 4	5.19989	-0.00943349	11.8393	0.00668548
100286453	cd166	CD166 antigen homolog	6575.26	0.00327198	192.258	3.68648e-40
106585845	LOC106585845	transmembrane emp24 domain-containing protein 7-like	1497.58	-0.00128983	17.8928	0.000450791
100136446	LOC100136446	C type lectin receptor A	4195.08	0.0126838	136.096	2.01726e-28
106583127	LOC106583127	uncharacterized LOC106583127	87.6665	0.00281912	19.585	0.000206879
106567354	LOC106567354	serine--tRNA ligase, cytoplasmic-like	2624.45	0.0026189	57.557	4.30648e-12
106562622	serinc4	serine incorporator 4	36.7827	-0.00400186	23.7092	3.08876e-05
106612660	LOC106612660	14-3-3 protein epsilon-like	549.965	-0.00241885	15.4902	0.00131787
106571277	nt5e	5'-nucleotidase ecto	279.383	-0.00627078	14.5405	0.00201827
106612233	LOC106612233	cohesin subunit SA-2-like	431.127	-0.00214023	40.0488	1.67628e-08
106590018	LOC106590018	BMP and activin membrane-bound inhibitor homolog	85.3516	-0.00421522	11.5603	0.00752588
106609545	LOC106609545	ankyrin repeat and sterile alpha motif domain-containing protein 1B-like	8.14898	0.0067355	11.9869	0.00627041
106610491	LOC106610491	uncharacterized LOC106610491	188.849	-0.00232359	30.5743	1.33067e-06
106578485	LOC106578485	rho GTPase-activating protein 29-like	225.239	-0.00258602	30.4061	1.44298e-06
106578489	LOC106578489	tissue factor-like	57.9801	-0.00752132	71.88	4.68691e-15
100196037	nkx3-1	NK3 homeobox 1	20.0765	-0.00816339	17.0149	0.000668221
106586710	LOC106586710	renin receptor-like	632.893	0.00150438	27.2282	6.21101e-06
106573476	LOC106573476	proteoglycan 4-like	25.4023	-0.00676903	34.8905	1.83934e-07
106573514	LOC106573514	ribonuclease inhibitor-like	261.092	-0.00736285	103.006	1.60476e-21
106589915	LOC106589915	cystatin-like	5492.24	0.00664954	28.8154	3.04543e-06
106581359	LOC106581359	phosphatidylinositol 4,5-bisphosphate 3-kinase catalytic subunit beta isoform-like	1222.99	0.00361408	28.0758	4.2461e-06
106602463	LOC106602463	ras-related GTP-binding protein D-like	75.1052	0.00867068	133.162	8.34989e-28
106602443	LOC106602443	nesprin-3-like	625.184	0.0018196	17.7568	0.000477809
106575709	LOC106575709	bifunctional purine biosynthesis protein PURH-like	31.6805	0.00594449	12.6353	0.0047049
106604028	LOC106604028	uncharacterized LOC106604028	207.093	-0.00346489	27.0764	6.6553e-06
106613254	LOC106613254	TCDD-inducible poly [ADP-ribose] polymerase-like	481.135	-0.00666922	12.3187	0.0054091
106585108	LOC106585108	phosphatidate cytidylyltransferase 2-like	466.194	0.00165484	28.5497	3.43134e-06
106576603	LOC106576603	tumor necrosis factor receptor superfamily member 5-like	19.7191	-0.00801422	26.1045	1.03611e-05
106611724	LOC106611724	RNA-binding motif protein, X chromosome-like	801.45	-0.00159204	15.142	0.00154182
106612654	LOC106612654	uncharacterized LOC106612654	77.4894	0.00362731	22.2063	6.2113e-05
106581990	LOC106581990	transmembrane protein 182-like	18.7528	0.0071834	20.2203	0.00015482
106613535	LOC106613535	zinc finger protein GLIS1-like	48.5188	0.00366457	15.9402	0.00107891
106604224	LOC106604224	glucocorticoid receptor-like	340.024	-0.00147098	17.0217	0.000667176
106600556	LOC106600556	transcriptional repressor p66 alpha-like	1039.53	0.00136103	18.1891	0.000394043
106600095	LOC106600095	mitogen-activated protein kinase kinase kinase MLT-like	141.039	-0.00231123	12.0359	0.00615356
106569090	LOC106569090	Krueppel-like factor 4	11.0446	-0.0113353	20.9159	0.000112841
106607864	LOC106607864	kinesin-like protein KIF11	73.4441	-0.00552094	12.3575	0.00531297
106576454	LOC106576454	lumican-like	38.2978	-0.0106996	41.6031	8.18109e-09
106592067	LOC106592067	serum deprivation-response protein-like	1846.73	-0.00442154	39.7531	1.91086e-08
106579090	LOC106579090	tumor necrosis factor receptor superfamily member 16-like	21.9667	0.00430529	13.9216	0.00267508
106565417	olfml3	olfactomedin like 3	15.442	-0.00502359	15.1742	0.00152402
106607936	ctsb	cathepsin B	16.4208	0.00602665	13.6297	0.00304167
106611979	LOC106611979	stress-70 protein, mitochondrial-like	2747.67	0.00286434	119.367	6.03723e-25
106587818	LOC106587818	abhydrolase domain-containing protein 2-A-like	164.445	0.00218079	26.5029	8.61325e-06
106606748	LOC106606748	immunoglobulin superfamily member 6-like	457.055	0.00518232	32.7495	4.93662e-07
100195672	apbp2	Amyloid protein-binding protein 2	1458.21	-0.00144398	22.3791	5.74148e-05
106604242	LOC106604242	myelin proteolipid protein-like	385.524	-0.00356786	24.7679	1.92297e-05
106604261	LOC106604261	leucine zipper putative tumor suppressor 3-like	18.329	0.00838263	18.8001	0.000297338
100196657	impdh2	inosine monophosphate dehydrogenase 2	156.711	0.00245698	11.7482	0.00694512
106589825	LOC106589825	hexokinase-1-like	6618.92	0.00380023	14.6138	0.001953
106582563	LOC106582563	beta-galactosidase-like	893.958	0.00333205	18.194	0.000393238
106610239	LOC106610239	ubiquitin carboxyl-terminal hydrolase 38-like	269.309	0.00266287	11.2317	0.0086711
106610240	LOC106610240	SWI/SNF-related matrix-associated actin-dependent regulator of chromatin subfamily A member 5-like	102.135	0.00205608	17.2078	0.000612239
106610247	LOC106610247	probable E3 ubiquitin-protein ligase HERC3	135.436	0.00474543	12.9302	0.004146
106564691	LOC106564691	VPS10 domain-containing receptor SorCS3-like	4.93649	-0.00997199	14.5562	0.00200449
100196468	mbl2	Mannose-binding protein C	118.709	-0.00596786	82.5247	2.85178e-17
106561854	LOC106561854	60S ribosomal protein L4-B	420.704	0.00465202	65.4212	1.00539e-13
106566482	LOC106566482	serine/threonine-protein kinase pim-1-like	1265.62	-0.0027968	19.1603	0.000252496
106572248	LOC106572248	60S ribosomal protein L22	420.448	0.00298348	48.4087	3.24197e-10
106572244	LOC106572244	RING finger protein 207-like	6.86633	-0.0179328	17.2936	0.000587596
106591240	LOC106591240	uncharacterized LOC106591240	980.261	-0.0019521	22.1581	6.35154e-05
106593433	LOC106593433	protein NLRC3-like	259.541	-0.00199952	11.6053	0.00737611
106570564	wdr34	WD repeat domain 34	71.8792	0.00368892	14.5152	0.0020386
106588950	LOC106588950	granulins-like	349.602	0.00328082	26.9897	6.90813e-06
100194979	elmo1	engulfment and cell motility 1 (ced-12 homolog, C. elegans)	67.3291	0.0041022	33.4889	3.49826e-07
106608994	LOC106608994	phosphofurin acidic cluster sorting protein 1-like	84.8673	-0.00449642	14.2557	0.00229606
106580048	LOC106580048	mothers against decapentaplegic homolog 2-like	966.706	-0.00145801	32.5891	5.30943e-07
100196212	rb27b	Ras-related protein Rab-27B	662.086	0.0050079	26.4507	8.84129e-06
106574481	LOC106574481	guanine nucleotide-binding protein G(I)/G(S)/G(O) subunit gamma-7	547.188	-0.00481698	50.4305	1.22006e-10
106577346	LOC106577346	DNA-directed RNA polymerase III subunit RPC1-like	122.04	0.00291758	23.6553	3.16792e-05
106605764	grwd1	glutamate rich WD repeat containing 1	413.356	0.00292016	14.0192	0.00255979
106573269	LOC106573269	UPF0606 protein KIAA1549-like	1817.82	0.0032305	28.8526	2.99378e-06
106606379	LOC106606379	GTPase HRas-like	159.706	-0.00153269	12.7195	0.00453686
106589785	LOC106589785	glycerophosphodiester phosphodiesterase 1-like	280.019	0.00430439	50.8497	9.93627e-11
106602045	LOC106602045	monocarboxylate transporter 6-like	250.325	-0.00716185	28.2789	3.87403e-06
100195903	tm199	Transmembrane protein 199	673.74	0.00160212	22.0509	6.68334e-05
106600897	LOC106600897	cytokine receptor common subunit beta-like	100.902	0.00278286	13.4386	0.00330162
106568957	LOC106568957	angiopoietin-related protein 4-like	50.7285	0.00345849	10.984	0.00966729
106570079	LOC106570079	uncharacterized LOC106570079	9.87773	0.00681717	13.2774	0.00355068
106583170	LOC106583170	sodium channel protein type 8 subunit alpha-like	643.281	0.00202609	25.4556	1.4004e-05
106580655	LOC106580655	matrix metalloproteinase-23-like	141.42	-0.00558575	16.1747	0.000974198
106575450	LOC106575450	eukaryotic translation initiation factor 5B	83.1813	0.0073032	30.5339	1.35558e-06
106602822	LOC106602822	Krueppel-like factor 8	940.77	-0.00356898	11.9553	0.00635094
106587585	LOC106587585	39S ribosomal protein L4, mitochondrial-like	281.73	0.00271337	36.0326	1.08015e-07
106587516	LOC106587516	hexokinase-1-like	37.8507	0.00681775	24.8603	1.84973e-05
106608021	cssa06h1orf115	chromosome ssa06 open reading frame, human C1orf115	101.397	-0.00798866	37.4377	5.59035e-08
106577270	LOC106577270	prostaglandin reductase 1-like	61.2039	0.00257828	11.9257	0.00642818
106575650	LOC106575650	collagen alpha-1(VIII) chain-like	3.12036	-0.0244065	21.7142	7.78599e-05
106561431	LOC106561431	uncharacterized LOC106561431	134.947	-0.00845875	38.6347	3.19459e-08
106567563	LOC106567563	GATS-like protein 2	304.739	-0.00158113	11.7547	0.00693002
106611182	LOC106611182	leucine-rich repeat and fibronectin type-III domain-containing protein 5-like	180.026	-0.00319133	23.5935	3.26218e-05
106607759	LOC106607759	lethal(3)malignant brain tumor-like protein 3	124.472	0.00364189	11.5783	0.00747
106606498	LOC106606498	dnaJ homolog subfamily A member 3, mitochondrial-like	244.595	0.00114932	12.4208	0.00517212
106611629	LOC106611629	signal recognition particle subunit SRP72-like	1607.97	0.00191241	96.78	3.28772e-20
106579181	LOC106579181	uncharacterized LOC106579181	18.4418	-0.00604314	13.6703	0.00298927
106612474	mcam	melanoma cell adhesion molecule	86.9376	-0.0026297	15.7739	0.00115981
106581566	rab30	RAB30, member RAS oncogene family	231.623	-0.00364151	31.4896	8.76678e-07
106612884	LOC106612884	uncharacterized LOC106612884	12.6584	0.00701112	12.4537	0.00510261
100196078	ung	uracil DNA glycosylase	168.858	-0.00167043	12.3592	0.00530985
100195876	dis3	DIS3 homolog, exosome endoribonuclease and 3'-5' exoribonuclease	282.278	0.00165922	16.9422	0.000692237
106588797	LOC106588797	rap guanine nucleotide exchange factor 5-like	56.2117	-0.00686351	19.377	0.000228328
106595643	LOC106595643	uncharacterized protein C11orf98 homolog	387.614	0.00311097	19.9227	0.000177245
106580839	LOC106580839	glioma tumor suppressor candidate region gene 2 protein-like	690.207	0.00173078	12.0601	0.00609018
106574424	LOC106574424	gamma-aminobutyric acid receptor subunit gamma-3-like	52.8595	-0.00393063	14.2425	0.00230663
106562499	LOC106562499	spermatogenesis-associated protein 5-like protein 1	34.094	0.00392219	11.2973	0.00843834
106562498	LOC106562498	fibroblast growth factor 7-like	49.1813	-0.0100709	88.1508	1.98883e-18
106592547	LOC106592547	cathepsin D-like	4570.49	0.00208077	12.0345	0.00615433
106563232	LOC106563232	erythrocyte band 7 integral membrane protein-like	244.255	-0.00259714	15.1634	0.00152835
106584283	LOC106584283	ras-specific guanine nucleotide-releasing factor RalGPS2-like	525.448	-0.00506285	59.0636	2.08583e-12
106584281	LOC106584281	glycosaminoglycan xylosylkinase-like	323.277	0.00203185	14.6508	0.0019213
106612687	LOC106612687	calpain small subunit 1-like	1944.71	-0.00331385	23.9252	2.79616e-05
106608686	LOC106608686	dr1-associated corepressor-like	391.861	-0.00100122	11.2758	0.00852641
106604162	LOC106604162	DNA-directed RNA polymerase II subunit RPB7-like	71.0324	-0.00457981	13.6461	0.00302125
106602326	LOC106602326	ras GTPase-activating protein-binding protein 2-like	272.92	-0.0014739	11.4296	0.00795178
106570552	uap1l1	UDP-N-acetylglucosamine pyrophosphorylase 1 like 1	1053.43	0.00168183	12.3188	0.0054091
106608423	LOC106608423	40S ribosomal protein S24	5042.74	0.00257173	14.0611	0.00251412
106608355	LOC106608355	28S ribosomal protein S5, mitochondrial-like	187.469	0.00377681	15.0354	0.00161612
106578535	LOC106578535	ATP-dependent 6-phosphofructokinase, platelet type-like	700.368	0.00280153	31.7057	7.95936e-07
106562079	zfhx3	zinc finger homeobox 3	149.329	-0.00212758	13.0279	0.00397047
106585158	zswim6	zinc finger SWIM-type containing 6	25.3045	-0.00594887	26.3288	9.36596e-06
100195826	groa	Growth-regulated alpha protein	747.053	-0.0045678	21.9056	7.1246e-05
106577833	LOC106577833	interleukin-8-like	399.179	-0.00741184	22.772	4.80263e-05
106594374	LOC106594374	large neutral amino acids transporter small subunit 1-like	27.6607	-0.00410795	14.9558	0.00167367
106564235	LOC106564235	dynamin-2-like	122.525	-0.00192623	11.992	0.00625929
100380489	tmem129	transmembrane protein 129	1140.61	0.00155801	24.0842	2.59261e-05
106583983	LOC106583983	ubiquitin carboxyl-terminal hydrolase 45-like	81.248	0.00212577	11.04	0.00942909
106581688	LOC106581688	extended synaptotagmin-3-like	89.7375	-0.00545932	52.4988	4.56725e-11
106562562	LOC106562562	uncharacterized protein KIAA0895-like	192.931	0.00543846	53.4186	2.96408e-11
106609312	LOC106609312	caprin-2-like	43.7076	0.00805952	44.9794	1.65878e-09
100217347	tpm3	tropomyosin 3	2042.01	-0.0024525	59.9256	1.41006e-12
100380630	LOC100380630	1-phosphatidylinositol 3-phosphate 5-kinase	1077.54	0.00277922	13.5592	0.00314165
100136428	ar	androgen receptor	36.4133	-0.00521753	27.9107	4.5827e-06
106606808	sgsm3	small G protein signaling modulator 3	373.047	-0.00218044	13.8411	0.00277169
106606817	LOC106606817	uncharacterized LOC106606817	7.04521	-0.00790857	13.7462	0.00288809
106580457	LOC106580457	autism susceptibility gene 2 protein-like	125.025	-0.00305471	23.855	2.88873e-05
106579024	LOC106579024	vesicle transport through interaction with t-SNAREs homolog 1A-like	337.577	0.00205907	14.5403	0.00201827
106579026	LOC106579026	transcription factor 7-like 2	152.68	-0.00185745	14.0072	0.00257206
106600823	LOC106600823	protein CASC3-like	602.173	-0.00113767	11.7204	0.00702987
106597741	LOC106597741	E3 ubiquitin-protein ligase Mdm2-like	250.451	-0.0031649	25.4803	1.38494e-05
106568940	LOC106568940	ras-related protein Rab-11B-like	35.4372	0.00857482	56.7587	6.25783e-12
106599384	LOC106599384	von Willebrand factor C domain-containing protein 2-like	384.421	-0.00576816	27.1879	6.32994e-06
106599389	LOC106599389	kinesin-like protein KIF2C	156.624	-0.00526633	14.32	0.00223493
106599379	LOC106599379	sodium- and chloride-dependent glycine transporter 1-like	994.94	0.00392367	33.0119	4.3704e-07
106603027	LOC106603027	extensin-like	962.053	-0.00226519	74.3662	1.42726e-15
106613695	LOC106613695	lipoprotein lipase-like	70.1654	0.00880775	38.7539	3.01578e-08
106568852	LOC106568852	glypican-1-like	1093.92	0.00268472	29.1241	2.64856e-06
100380638	nle1	notchless homolog 1	428.383	0.0026096	21.7733	7.5701e-05
106601125	LOC106601125	beta-1,3-N-acetylglucosaminyltransferase lunatic fringe-like	78.8924	0.00466532	17.6879	0.000491792
106584327	LOC106584327	stathmin-like	67.7378	-0.00381834	16.6464	0.000789729
106589731	LOC106589731	integrin alpha-9-like	371.137	-0.00349926	130.135	3.63414e-27
106589725	LOC106589725	tyrosine-protein kinase Mer-like	734.195	-0.00268054	15.6641	0.00122032
106603260	LOC106603260	eukaryotic peptide chain release factor subunit 1	1209.81	-0.0013612	11.9454	0.00637448
106565828	LOC106565828	FYVE, RhoGEF and PH domain-containing protein 5-like	2464.95	-0.00247643	68.8215	2.01456e-14
106579273	LOC106579273	uncharacterized LOC106579273	11.0366	-0.0073992	14.513	0.00204017
106601243	rbx1	ring-box 1	1409.66	0.00118528	16.0486	0.00102813
100194837	pesc	Pescadillo	1589.96	0.00335894	66.1827	7.12773e-14
100196382	snx3	sorting nexin 3	892.504	0.00219029	31.5917	8.35818e-07
106566835	LOC106566835	transforming protein RhoA-like	2444.12	-0.00138822	32.3857	5.82566e-07
106570908	LOC106570908	uncharacterized LOC106570908	384.767	0.00152322	11.7953	0.00680614
106568222	LOC106568222	rho-related GTP-binding protein RhoF-like	2161.17	-0.0040211	56.0988	8.51378e-12
106568221	LOC106568221	histone-lysine N-methyltransferase SETD1B-A-like	267.637	-0.00368102	51.9042	6.05162e-11
106561876	trmt61b	tRNA methyltransferase 61B	103.572	0.00298742	27.6513	5.14243e-06
106612866	LOC106612866	T-box transcription factor TBX4-like	14.417	0.00606931	18.4093	0.000356676
106580667	LOC106580667	sodium/potassium-transporting ATPase subunit beta-3-like	179.176	-0.00271076	20.1644	0.000158422
106570154	lrrc8a	leucine rich repeat containing 8 family member A	1166.24	0.00328247	61.2121	7.73436e-13
106570126	dolk	dolichol kinase	400.383	0.0043908	17.4654	0.000544579
100380866	LOC100380866	SET and MYND domain-containing protein 5	467.395	0.00209306	15.4536	0.00133775
100380750	LOC100380750	3-phosphoinositide-dependent protein kinase 1	670.679	-0.00108516	12.942	0.00412137
106605040	LOC106605040	protein FAM26E-like	157.628	-0.00406654	14.9345	0.00168769
106612446	LOC106612446	NADPH--cytochrome P450 reductase	603.475	0.00357654	33.1671	4.07277e-07
106569628	LOC106569628	tropomyosin alpha-1 chain-like	24.3802	-0.0115572	70.5299	9.03465e-15
100194651	rla2	ribosomal protein, large P2, like 1-2	2953.91	0.0020882	15.1247	0.00155262
106571796	LOC106571796	osteopetrosis-associated transmembrane protein 1-like	1562.31	0.00266212	31.8976	7.2733e-07
106606485	LOC106606485	protein FAM195A-like	63.9051	0.00519244	13.8486	0.00276376
106600422	LOC106600422	sterile alpha motif domain-containing protein 13-like	14.6711	0.00640641	11.4229	0.00797525
106582720	LOC106582720	uncharacterized LOC106582720	73.1573	-0.00234686	14.8562	0.00175039
106582716	LOC106582716	transcriptional enhancer factor TEF-5-like	21.6485	-0.00727718	25.5268	1.3543e-05
106582090	LOC106582090	rho GTPase-activating protein 20-like	145.942	-0.00347661	17.9772	0.000434505
106587346	LOC106587346	transcription factor 12-like	1900.69	-0.00251155	34.0548	2.71839e-07
106604852	LOC106604852	E3 ubiquitin-protein ligase TRIM9-like	194.347	-0.00639291	34.4138	2.31577e-07
106589645	LOC106589645	rho GTPase-activating protein 12-like	36.9724	0.00608939	23.592	3.26218e-05
106589637	g6pc3	glucose-6-phosphatase catalytic subunit 3	404.901	0.00229014	14.7632	0.00182537
106605705	arhgef1	Rho guanine nucleotide exchange factor 1	4394.46	0.00273824	11.6403	0.00727935
106600405	LOC106600405	phosphatidylinositol 3-kinase regulatory subunit gamma-like	209.1	-0.00523877	24.5456	2.11615e-05
100136401	il-1racp	interleukin 1 receptor accessory protein	389.94	0.00506267	50.1844	1.36812e-10
106578020	LOC106578020	calpain-1 catalytic subunit-like	3927.34	0.00227087	20.0239	0.000168954
106603763	LOC106603763	CXADR-like membrane protein	90.9467	-0.00880232	24.8476	1.85882e-05
106577463	entpd1	ectonucleoside triphosphate diphosphohydrolase 1	273.372	-0.00286355	11.1884	0.00882069
106561001	LOC106561001	uncharacterized LOC106561001	414.639	-0.0043054	38.1374	4.0174e-08
100195518	ogg1	8-oxoguanine DNA glycosylase	366.554	0.00239697	23.2593	3.82491e-05
106566637	LOC106566637	proline-rich transmembrane protein 3-like	163.923	-0.00626346	106.971	2.50627e-22
100195645	st2s2	Cytosolic sulfotransferase 2	783.514	-0.00843352	46.9865	6.38172e-10
100196154	pycrl	pyrroline-5-carboxylate reductase-like	71.4185	0.00496834	18.0927	0.000410906
106560379	LOC106560379	GDP-L-fucose synthase-like	80.6342	-0.00263322	19.2182	0.000245805
106574233	dlgap2	DLG associated protein 2	46.7859	0.00357641	12.0534	0.00611
106565538	LOC106565538	proliferation-associated protein 2G4-like	868.466	0.00230657	18.3633	0.000363779
106565539	LOC106565539	uncharacterized LOC106565539	20337.3	0.00238925	14.2674	0.00228577
106603155	LOC106603155	GC-rich sequence DNA-binding factor 2-like	189.179	0.00318457	14.9696	0.00166432
100195799	dlx3b	distal-less homeobox gene 3b	146.096	-0.00377905	40.1709	1.59571e-08
106612874	LOC106612874	lysyl oxidase homolog 3-like	644.654	-0.00514293	36.5318	8.50498e-08
106592407	LOC106592407	4-aminobutyrate aminotransferase, mitochondrial-like	24.9227	-0.00764462	19.2534	0.000241946
106612153	LOC106612153	60S ribosomal protein L26	13301.9	0.0023901	21.9763	6.90515e-05
106609123	LOC106609123	L-lactate dehydrogenase B chain	4377.37	0.00252874	15.3472	0.0014066
106589492	LOC106589492	growth arrest-specific protein 7-like	582.473	-0.00177445	20.2002	0.000156262
100380580	ppce	Prolyl endopeptidase	779.358	0.00115896	13.9009	0.00269951
106589531	LOC106589531	thyrotroph embryonic factor-like	338.615	-0.00240755	17.5846	0.000515726
106603799	LOC106603799	small nuclear ribonucleoprotein Sm D2-like	2409.46	-0.00313795	18.4973	0.000342476
106583839	LOC106583839	programmed cell death protein 2-like	118.396	0.00358556	23.7372	3.05413e-05
106607943	LOC106607943	protein FAM46A-like	6.23625	-0.0102341	24.8425	1.86182e-05
106601975	clec19a	C-type lectin domain family 19 member A	146.808	0.00439911	26.6112	8.22592e-06
106589262	LOC106589262	elongation of very long chain fatty acids protein 6-like	44.1724	-0.00341204	13.52	0.00319241
106585817	pdlim5	PDZ and LIM domain 5	21.0656	0.00588529	28.1509	4.10107e-06
106566120	shmt2	serine hydroxymethyltransferase 2	1238.79	0.0046732	24.969	1.75708e-05
106601716	LOC106601716	aldehyde dehydrogenase family 3 member B1-like	184.109	0.00410598	61.1411	7.98502e-13
106567362	LOC106567362	uncharacterized LOC106567362	215.633	0.0021508	36.7286	7.73706e-08
106569872	LOC106569872	semaphorin-4A-like	122.55	0.00398949	68.2519	2.63468e-14
100195319	nup93	nucleoporin 93	1206.79	0.00366278	28.3492	3.7512e-06
106588638	LOC106588638	protein FAM46A-like	4.14349	-0.0122623	12.9186	0.00416722
106568161	LOC106568161	60S ribosomal protein L17	3807.42	0.0025326	14.2608	0.00229158
106565286	LOC106565286	transcription factor AP-2 gamma-like	388.977	-0.00357626	13.6983	0.00294952
100196701	tgm2	transglutaminase 2, C polypeptide	159.278	-0.00678758	17.5871	0.00051533
106562292	LOC106562292	BTB/POZ domain-containing protein kctd15-like	196.482	-0.00290125	44.1993	2.35648e-09
106561497	LOC106561497	RING finger protein 141-like	225.756	0.00172088	18.6538	0.000318508
106586084	btbd3	BTB domain containing 3	156.031	-0.0027859	27.7849	4.85642e-06
106584377	LOC106584377	forkhead box protein D2-like	152.02	-0.00244102	18.6722	0.000315806
106583909	ube3d	ubiquitin protein ligase E3D	48.362	0.00382989	11.1465	0.0089821
106572685	LOC106572685	rho guanine nucleotide exchange factor 25-like	52.5435	-0.00525203	63.3977	2.68416e-13
106572679	LOC106572679	proliferation-associated protein 2G4-like	1257.37	0.00175368	22.994	4.32935e-05
106601285	LOC106601285	sphingosine 1-phosphate receptor 2-like	148.077	-0.00276164	20.1932	0.000156543
106601282	LOC106601282	suppressor of SWI4 1 homolog	554.838	0.00294094	45.5518	1.27062e-09
106582795	LOC106582795	hyaluronidase-2-like	6324.62	0.00231601	20.2189	0.000154836
106580153	LOC106580153	aquaporin-3-like	7.89919	-0.00776422	12.7921	0.00440247
106569495	LOC106569495	cytoplasmic dynein 1 intermediate chain 2-like	845.432	0.00453292	31.3022	9.55099e-07
106569494	LOC106569494	calcium-binding mitochondrial carrier protein Aralar1-like	567.285	0.00430477	28.5981	3.36427e-06
106598916	LOC106598916	60S ribosomal protein L5-like	932.827	0.00301249	73.3814	2.29461e-15
106609990	LOC106609990	NHP2-like protein 1	131.056	0.00345742	14.0573	0.00251827
100194462	hoxd3	homeobox D3	59.516	-0.00489557	39.9787	1.73109e-08
100196640	hoxd9aa	homeobox protein HoxD9aa	132.018	-0.00381709	52.8603	3.82202e-11
106605356	LOC106605356	ribosome biogenesis protein BMS1 homolog	666.931	0.00243389	40.0771	1.66154e-08
106605365	LOC106605365	uncharacterized LOC106605365	817.693	0.00226225	17.8751	0.000454048
106605367	LOC106605367	CD83 antigen-like	75.6482	-0.00553391	29.6852	2.0189e-06
106564946	LOC106564946	transcription factor Sp6-like	87.979	-0.00410915	26.2701	9.62052e-06
100195205	copg2	coatomer protein complex, subunit gamma 2	44.6972	0.00275682	17.4657	0.000544579
106606271	LOC106606271	enoyl-CoA delta isomerase 1, mitochondrial-like	335.063	0.00226759	26.419	8.9714e-06
100380524	ap5z1	adaptor related protein complex 5 zeta 1 subunit	58.7563	0.00327985	15.5305	0.00129518
106589429	LOC106589429	calcium/calmodulin-dependent protein kinase type II subunit gamma	714.833	-0.00130011	27.7365	4.95001e-06
106606936	LOC106606936	ras-associating and dilute domain-containing protein-like	967.876	-0.00282217	12.5997	0.00477745
100196403	oaz1	ornithine decarboxylase antizyme 1	1053.59	0.00151881	21.3283	9.27495e-05
100306818	ddx54	DEAD (Asp-Glu-Ala-Asp) box polypeptide 54	1396.02	0.00286438	37.9624	4.35756e-08
106563285	LOC106563285	ras-related protein Rab-14-like	1409.45	0.00126752	27.8487	4.7176e-06
106607499	LOC106607499	rap guanine nucleotide exchange factor-like 1	5.27716	-0.0147829	11.1318	0.00904306
106581195	LOC106581195	uncharacterized LOC106581195	347.334	-0.0136961	36.4874	8.67364e-08
106572515	LOC106572515	cysteine/serine-rich nuclear protein 2-like	213.912	-0.00307039	13.631	0.00304105
106600543	LOC106600543	uncharacterized LOC106600543	102.196	-0.00603559	20.474	0.000137911
106600542	LOC106600542	zinc finger protein 704-like	58.582	-0.00495993	12.0806	0.0060254
106569724	hectd3	HECT domain E3 ubiquitin protein ligase 3	792.836	0.00239649	28.7238	3.16609e-06
106604001	LOC106604001	SUMO-specific isopeptidase USPL1-like	207.941	-0.00342235	12.0159	0.006201
100194746	atg4b	ATG4 autophagy related 4 homolog B (S. cerevisiae)	256.29	0.00400523	114.036	8.10049e-24
100380797	hmdh	3-hydroxy-3-methylglutaryl-coenzyme A reductase	649.812	0.00308488	12.4449	0.00512151
106565865	LOC106565865	polyhomeotic-like protein 2	255.581	-0.00377822	57.9824	3.49437e-12
100195157	fljxx	sugar kinase FLJ10986 homolog	97.3875	0.00540215	11.4404	0.00791027
106565447	LOC106565447	E3 ubiquitin-protein ligase MARCH9-like	49.64	-0.00430069	14.1977	0.00235848
106608002	LOC106608002	utrophin-like	903.37	0.00372158	19.7131	0.000195524
106567682	LOC106567682	transcriptional regulator Erg-like	393.399	-0.00282111	13.025	0.00397519
100195603	dscr3	DSCR3 arrestin fold containing	210.005	0.0030236	30.2098	1.58215e-06
106613367	opa3	OPA3, outer mitochondrial membrane lipid metabolism regulator	115.13	0.00231532	11.4846	0.00776232
106563035	LOC106563035	60S ribosomal protein L13a	12048.7	0.0024753	12.8806	0.00423912
106600397	LOC106600397	zinc finger protein 286A-like	294.953	-0.00193947	13.534	0.00317692
106563473	wdr74	WD repeat domain 74	1049.49	0.00211695	33.4743	3.51521e-07
100195705	tmsb4x	thymosin beta 4, X-linked	7884.01	-0.0032654	21.7719	7.5701e-05
106581915	LOC106581915	uncharacterized LOC106581915	252.873	-0.00257069	31.7513	7.80354e-07
106609352	LOC106609352	neuroepithelial cell-transforming gene 1 protein-like	283.43	-0.007996	97.3932	2.47021e-20
106600842	LOC106600842	chromobox protein homolog 1-like	100.722	-0.00398212	12.0214	0.00618964
106589824	LOC106589824	vacuolar protein sorting-associated protein 26A-like	2468.34	0.00118204	11.3588	0.008198
100196053	srgn	serglycin	3099.31	0.00267948	34.7516	1.96097e-07
106560694	LOC106560694	junctional adhesion molecule A-like	995.86	-0.00357379	24.4286	2.2271e-05
106610869	LOC106610869	serine/threonine-protein kinase PAK 6-like	33.8986	0.00693614	16.9104	0.00070322
100286600	npm3	nucleophosmin/nucleoplasmin 3	729.134	0.00259434	19.763	0.000191297
106591059	LOC106591059	uncharacterized LOC106591059	59.371	-0.00373789	11.2882	0.00847726
106566530	LOC106566530	tripartite motif-containing protein 35-like	252.837	-0.00332919	11.4078	0.00801069
106601897	LOC106601897	myeloid-associated differentiation marker-like protein 2	13.12	0.0135964	49.7514	1.68309e-10
106564817	LOC106564817	protein jagged-1b-like	334.607	-0.00405456	45.3686	1.38538e-09
106582643	LOC106582643	CMP-N-acetylneuraminate-beta-galactosamide-alpha-2,3-sialyltransferase 2-like	356.296	-0.00210463	24.286	2.37319e-05
106572304	LOC106572304	semaphorin-3ab-like	22.5108	-0.00921916	19.7299	0.000194054
106599566	LOC106599566	protein LBH-like	437.973	0.00173134	14.8697	0.0017394
106607300	LOC106607300	V-type proton ATPase 116 kDa subunit a isoform 1-like	535.649	0.00186161	20.3089	0.000148643
106612993	LOC106612993	beta-secretase 2-like	481.391	-0.00212033	24.3833	2.27277e-05
106576709	sncg	synuclein gamma	13.8714	-0.0126359	25.5419	1.34494e-05
106605277	LOC106605277	G-protein-signaling modulator 2-like	207.868	0.00198297	11.1423	0.00899697
106573518	LOC106573518	maestro heat-like repeat-containing protein family member 1	70.0544	0.00481222	23.0718	4.16996e-05
106573505	ano10	anoctamin 10	757.219	0.00340922	22.0438	6.6988e-05
106593790	LOC106593790	LIM domain-binding protein 1-like	834.256	-0.00107141	12.4395	0.00513204
106582135	LOC106582135	ras-related protein Rab-20-like	1209.75	0.00169163	12.5053	0.00498712
106589691	cep170	centrosomal protein 170	1154.45	0.00343089	147.565	8.19375e-31
106588970	LOC106588970	protein NDRG1-like	4690.95	0.00304388	13.0735	0.00388758
106611336	LOC106611336	zinc transporter 1-like	9.00479	0.0113032	17.0855	0.00064803
100196759	dpyl5	Dihydropyrimidinase-related protein 5	24.0775	-0.00547011	21.698	7.83155e-05
100196421	cp075	OB DNA-binding domain-containing protein C16orf175	301.93	-0.00141918	14.6034	0.00196213
106569405	LOC106569405	salivary glue protein Sgs-3-like	107.477	0.00171699	11.6034	0.00737611
106608385	hadhb	hydroxyacyl-CoA dehydrogenase/3-ketoacyl-CoA thiolase/enoyl-CoA hydratase (trifunctional protein), beta subunit	1256.31	0.00374118	40.1618	1.5971e-08
106609505	LOC106609505	cystine/glutamate transporter-like	15.1598	-0.0148704	13.1719	0.00371659
106572137	LOC106572137	kelch-like protein 17	39.6955	0.00384097	16.5665	0.000815457
100380331	noc2l	NOC2 like nucleolar associated transcriptional repressor	567.556	0.00330419	53.6914	2.59559e-11
106573195	LOC106573195	solute carrier family 45 member 3-like	113.078	-0.00395343	57.0782	5.33823e-12
106573189	LOC106573189	mitochondrial glutamate carrier 1-like	31.0931	-0.00932352	43.84	2.81875e-09
106563703	rin1	Ras and Rab interactor 1	176.981	0.00566048	21.539	8.45573e-05
100195349	fpps	Farnesyl pyrophosphate synthetase	1770.22	0.00554338	35.1711	1.61369e-07
106593532	LOC106593532	guanine nucleotide-binding protein subunit alpha-12-like	418.976	-0.00237669	11.5156	0.00766918
106560288	LOC106560288	plasminogen activator inhibitor 1 RNA-binding protein-like	1326.42	0.00246617	14.7152	0.00186295
106560282	LOC106560282	amidophosphoribosyltransferase-like	92.9177	0.00432118	16.0625	0.00102249
106591125	LOC106591125	serine/threonine-protein kinase Sgk1-like	475.144	-0.00368881	22.3359	5.85955e-05
100194752	kcnk6	potassium two pore domain channel subfamily K member 6	238.499	-0.00227713	16.2603	0.000938051
106580739	blvrb	biliverdin reductase B	840.773	0.00181806	11.4121	0.00800475
106586144	LOC106586144	RNA-binding protein 34-like	490.713	0.00126799	10.925	0.00993414
106603883	LOC106603883	transcription factor COE1-like	33.7964	-0.00373044	15.7924	0.00115317
106579953	ppp1cc	protein phosphatase 1 catalytic subunit gamma	441.191	-0.00116472	11.2071	0.00875939
100286674	nudc	nuclear distribution gene C homolog	608.005	0.00148478	16.4823	0.000845915
106566224	LOC106566224	arf-GAP with coiled-coil, ANK repeat and PH domain-containing protein 3-like	25.734	-0.00348714	11.2615	0.00856896
106564385	LOC106564385	integral membrane protein DGCR2/IDD-like	1408.19	-0.000995562	11.2087	0.00875939
106563027	LOC106563027	high affinity copper uptake protein 1-like	481.549	0.00216064	25.8684	1.15648e-05
106573567	LOC106573567	fibrillin-2-like	132.363	-0.00706227	24.5987	2.06536e-05
106573564	LOC106573564	mitochondrial import inner membrane translocase subunit Tim13	1046.08	0.00265818	30.9466	1.12156e-06
106613743	LOC106613743	midnolin-like	420.508	-0.00212602	17.5002	0.00053664
106566880	LOC106566880	guanine nucleotide-binding protein G(I)/G(S)/G(T) subunit beta-1-like	1188.01	-0.000963222	11.0182	0.00952128
106568339	LOC106568339	tyrosine-protein kinase Fer-like	341.338	-0.00188794	28.0383	4.31604e-06
106560463	pde4b	phosphodiesterase 4B	2419.17	-0.00104471	11.1151	0.00911392
106587250	dhodh	dihydroorotate dehydrogenase (quinone)	388.075	0.00468998	85.1656	7.85536e-18
106562814	LOC106562814	RNA-binding protein NOB1-like	542.568	0.00344983	31.0525	1.06827e-06
106574039	LOC106574039	T-cell acute lymphocytic leukemia protein 1 homolog	212.376	-0.00331884	11.7785	0.00685691
106607742	LOC106607742	ribosome production factor 2 homolog	287.546	0.00297529	27.701	5.03666e-06
106607735	tube1	tubulin epsilon 1	183.734	0.00464438	49.9364	1.53575e-10
106607732	LOC106607732	myristoylated alanine-rich C-kinase substrate-like	3517.05	-0.00694578	29.6997	2.00833e-06
100380393	cdkal	CDK5 regulatory subunit-associated protein 1-like 1	88.9781	0.0043822	15.7687	0.00116247
106612265	LOC106612265	TSC22 domain family protein 3-like	3201.24	-0.00256799	18.3832	0.000360791
106600768	LOC106600768	uncharacterized LOC106600768	65195.4	0.00436135	18.0886	0.00041136
106611775	LOC106611775	short coiled-coil protein B-like	605.947	-0.00204735	14.5853	0.00197866
106582059	LOC106582059	insulin-induced gene 2 protein-like	201.971	0.00377412	80.0575	9.57508e-17
106573109	LOC106573109	sodium-dependent neutral amino acid transporter B(0)AT2-like	3049.59	0.00558862	97.6621	2.18288e-20
106613966	LOC106613966	uncharacterized LOC106613966	259.261	-0.00131356	20.8958	0.000113888
106582873	LOC106582873	coiled-coil domain-containing protein 120-like	455.028	-0.00316581	14.7938	0.00180173
106582876	LOC106582876	transcription factor E3-like	300.203	-0.00190253	14.1232	0.00244111
106602003	LOC106602003	bromodomain adjacent to zinc finger domain protein 1A-like	791.733	0.00164974	22.491	5.4516e-05
106575342	LOC106575342	acyl-coenzyme A thioesterase THEM4-like	458.859	0.00480959	33.7805	3.06108e-07
100306828	dus6	Dual specificity protein phosphatase 6	596.649	-0.00171549	24.3378	2.31792e-05
106562388	LOC106562388	uncharacterized LOC106562388	84.8369	-0.00607727	12.4285	0.00515449
100380721	LOC100380721	mitofusin-1	135.973	0.00341738	54.44	1.82364e-11
106613499	LOC106613499	guanine nucleotide-binding protein subunit beta-4	1552.73	-0.00150288	18.8309	0.000293071
106611569	LOC106611569	probable carboxypeptidase X1	22.1258	-0.00644012	14.6571	0.00191572
106594183	LOC106594183	tax1-binding protein 1 homolog B-like	1873.71	0.00253987	12.4939	0.00501266
106608687	LOC106608687	mitogen-activated protein kinase kinase kinase 11-like	176.528	-0.00248176	12.1375	0.00587531
106609567	LOC106609567	coiled-coil domain-containing protein 87-like	30.9029	0.00561094	19.2824	0.000238698
106608721	LOC106608721	fibroblast growth factor 11-like	2.647	-0.0245676	31.6275	8.21545e-07
106600289	LOC106600289	sal-like protein 3	48.3047	-0.00391702	42.556	5.24931e-09
106569207	LOC106569207	solute carrier family 12 member 7-like	162.166	-0.00328135	17.4387	0.000550299
106601350	LOC106601350	phenylalanine--tRNA ligase alpha subunit	1486.26	0.00248078	14.1351	0.00242865
106611772	LOC106611772	histidine--tRNA ligase, cytoplasmic-like	3789.79	0.00363309	64.8809	1.30453e-13
106570655	LOC106570655	alpha-1,3-mannosyl-glycoprotein 2-beta-N-acetylglucosaminyltransferase-like	146.991	-0.00278855	34.0852	2.6837e-07
106570649	LOC106570649	transmembrane protein 200A-like	126.895	-0.00402683	15.976	0.00106147
106579225	LOC106579225	UPF0488 protein C8orf33 homolog	370.498	0.00453887	72.4871	3.48537e-15
100286688	cssa19h7orf50	chromosome ssa19 open reading frame, human C7orf50	857.616	0.0048148	31.1555	1.01927e-06
106608277	LOC106608277	stathmin-4-like	106.871	-0.00724364	17.3549	0.000571867
106608573	LOC106608573	voltage-dependent anion-selective channel protein 2-like	5905.4	0.0022525	11.6606	0.00721637
106564756	LOC106564756	zinc finger protein 292-like	345.28	-0.00175783	20.5582	0.000132562
100379104	LOC100379104	akirin 2(2b)	250.028	-0.00250886	17.2001	0.000614443
106612017	chmp6	charged multivesicular body protein 6	737.286	-0.00162707	27.5288	5.43616e-06
100136911	ahr2a	aryl hydrocarbon receptor 2 alpha	281.431	-0.00437036	30.817	1.19205e-06
100195205	copg2	coatomer protein complex, subunit gamma 2	602.536	0.00330367	47.5125	4.97829e-10
106561517	LOC106561517	uncharacterized LOC106561517	378.111	0.00323885	20.5647	0.000132201
100380448	p4k2a	Phosphatidylinositol 4-kinase type 2-alpha	311.854	0.00179935	17.588	0.00051533
106564313	LOC106564313	phosphoglycerate mutase 1	2249.94	0.00279781	59.6461	1.60618e-12
106564303	LOC106564303	tuberin-like	209.16	0.00456557	57.7494	3.91947e-12
106611995	LOC106611995	ras-related protein Rab-33A-like	109.391	-0.00204157	11.0527	0.00937603
106569748	LOC106569748	zinc finger FYVE domain-containing protein 9-like	606.936	0.00263593	14.7815	0.00181053
106613293	arhgef26	Rho guanine nucleotide exchange factor 26	69.927	-0.00924374	111.614	2.60962e-23
106599111	LOC106599111	cyclic AMP-dependent transcription factor ATF-6 alpha-like	1168.37	0.00459979	36.2972	9.50337e-08
106578358	ccdc186	coiled-coil domain containing 186	343.945	0.0016328	19.9544	0.000174544
100306836	fam3a	family with sequence similarity 3, member A	365.799	-0.00339199	16.0179	0.00104155
106595423	LOC106595423	39S ribosomal protein L32, mitochondrial-like	64.684	0.00360749	18.4617	0.000347773
106607423	LOC106607423	manganese-transporting ATPase 13A1-like	434.141	0.00303555	26.0379	1.06772e-05
106595894	LOC106595894	protein YIPF1-like	364.39	0.0022323	28.893	2.93826e-06
106604209	LOC106604209	ATP synthase subunit O, mitochondrial-like	1111.67	0.00140323	14.0202	0.00255979
106610597	LOC106610597	WD repeat-containing protein 43-like	1488.31	0.00208794	17.853	0.000457676
100194877	hax1	HCLS1 associated protein X-1	1184.15	0.00319331	39.6958	1.96411e-08
100194746	atg4b	ATG4 autophagy related 4 homolog B (S. cerevisiae)	300.702	0.00494476	129.334	5.30057e-27
100380368	hdlbp	high density lipoprotein binding protein	4877.31	0.00176581	11.2311	0.00867164
106561801	LOC106561801	fin bud initiation factor-like	15.3691	-0.0108161	48.0708	3.82184e-10
100195545	k1c20	Keratin, type I cytoskeletal 20	622.481	-0.00343013	16.1021	0.00100695
106571081	LOC106571081	EMILIN-1-like	588.838	-0.00544351	59.1557	2.00558e-12
106571089	LOC106571089	protein max-like	335.583	-0.00202895	33.4901	3.49826e-07
106591726	LOC106591726	lysine-rich nucleolar protein 1-like	66.0594	0.00383443	35.6677	1.27894e-07
106591906	LOC106591906	tuberin-like	146.595	0.00348275	39.3074	2.36365e-08
106591893	LOC106591893	transportin-2-like	168.029	-0.00246472	24.218	2.43758e-05
106594444	LOC106594444	H(+)/Cl(-) exchange transporter 7-like	156.474	0.00271569	21.71	7.7979e-05
106581449	LOC106581449	voltage-gated potassium channel subunit beta-1-like	55.3874	-0.00326911	17.4032	0.000559219
100380548	bri3bp	BRI3 binding protein	467.018	-0.00268773	29.7517	1.96376e-06
106593510	LOC106593510	serine/threonine-protein kinase Sgk1-like	261.455	0.00399916	13.7491	0.00288511
106584165	LOC106584165	RRP15-like protein	564.723	0.00210918	17.166	0.000624288
106580284	LOC106580284	endoplasmic reticulum aminopeptidase 2-like	903.356	0.00174683	13.2353	0.00361931
106589751	LOC106589751	1-acyl-sn-glycerol-3-phosphate acyltransferase delta-like	415.55	0.00615324	25.0654	1.68267e-05
106604904	LOC106604904	cbp/p300-interacting transactivator 3-like	140.044	-0.0030359	20.1939	0.000156543
106574684	LOC106574684	importin subunit alpha-4-like	257.242	-0.00463031	20.6573	0.000126679
106574689	LOC106574689	target of Nesh-SH3-like	10.0524	-0.0160593	17.1612	0.000625572
106566814	LOC106566814	short-chain dehydrogenase/reductase 3-like	19.4592	-0.0219462	139.196	4.7975e-29
106566810	LOC106566810	protein RCC2 homolog	341.162	-0.00249245	11.0921	0.00921383
100380320	stk38	Serine/threonine-protein kinase 38	763.068	-0.00297515	70.3755	9.61073e-15
106565123	LOC106565123	ubiquitin carboxyl-terminal hydrolase 48-like	342.536	0.00240253	16.2676	0.00093618
106573312	LOC106573312	zinc finger protein 469-like	390.035	-0.00565274	78.1028	2.37493e-16
106597692	LOC106597692	pleckstrin homology-like domain family A member 1	263.089	-0.00366265	23.2478	3.83938e-05
106576813	LOC106576813	protein FAM45A-like	125.553	0.00212826	16.6276	0.000796642
106604689	eif3a	eukaryotic translation initiation factor 3 subunit A	847.938	0.00227686	22.9164	4.48771e-05
106578452	LOC106578452	pyruvate dehydrogenase (acetyl-transferring) kinase isozyme 3, mitochondrial	879.865	0.00163408	15.0113	0.00163551
100196428	ret7	Retinoid-binding protein 7	5.2819	0.0105748	11.2706	0.00853256
106571159	eva1a	eva-1 homolog A, regulator of programmed cell death	575.501	-0.00355535	60.4966	1.07203e-12
106586842	LOC106586842	interferon alpha/beta receptor 1a-like	44.0718	0.00586861	13.1823	0.00370156
106578696	LOC106578696	carcinoembryonic antigen-related cell adhesion molecule 20-like	21.7864	0.00670625	29.2486	2.50427e-06
106584030	LOC106584030	tyrosine-protein kinase transmembrane receptor ROR1-like	140.904	0.00267516	17.4445	0.000549453
106600646	fam173a	family with sequence similarity 173 member A	186.378	0.0026738	11.6503	0.00724936
100306768	hirip3	HIRA interacting protein 3	330.504	-0.00245625	22.039	6.71089e-05
106582961	LOC106582961	delta-1-pyrroline-5-carboxylate dehydrogenase, mitochondrial-like	143.25	-0.00221701	15.5589	0.00127924
106571119	LOC106571119	tumor necrosis factor alpha-induced protein 2-like	46.6526	-0.00467286	12.7076	0.00455598
106580010	LOC106580010	fibroblast growth factor 17-like	13.3418	0.00922459	29.7296	1.98194e-06
106602010	clcn7	chloride voltage-gated channel 7	401.867	0.00336859	24.6578	2.01606e-05
106561087	LOC106561087	G/T mismatch-specific thymine DNA glycosylase-like	73.5667	-0.0020137	12.3897	0.00523965
106577457	LOC106577457	60S ribosomal protein L34	1763.11	0.0017154	21.4741	8.68212e-05
106583016	LOC106583016	signal peptidase complex subunit 1-like	511.627	0.00134042	10.9819	0.00967556
106560366	exoc2	exocyst complex component 2	210.593	0.00227857	11.1784	0.00885496
106560398	LOC106560398	PH domain leucine-rich repeat protein phosphatase 1-like	259.946	0.0037564	46.0507	1.00156e-09
106560396	LOC106560396	tensin-3-like	1311.63	-0.00133408	20.5778	0.00013146
106585103	LOC106585103	hexokinase-2-like	1217.3	0.00266346	102.69	1.83592e-21
106583132	LOC106583132	dnaJ homolog subfamily C member 11-like	195.134	0.00503338	36.6907	7.86401e-08
106589043	LOC106589043	syntaxin-12-like	224.453	-0.00207914	15.1499	0.00153669
106589042	LOC106589042	connective tissue growth factor-like	213.581	-0.00753624	45.2379	1.47407e-09
106589033	xkr8	XK related 8	42.2038	-0.00254205	11.9618	0.0063346
106612469	LOC106612469	nucleolar RNA helicase 2-like	551.106	0.00205976	21.4484	8.77562e-05
106612435	LOC106612435	putative hexokinase HKDC1	22.2698	-0.00658421	15.6592	0.00122128
106568395	LOC106568395	sorting nexin-18-like	121.905	-0.00414633	15.7365	0.001181
106610784	LOC106610784	probable palmitoyltransferase ZDHHC14	101.991	0.00482427	51.716	6.59117e-11
106610779	LOC106610779	rho guanine nucleotide exchange factor 10-like	501.83	0.00281049	24.6405	2.02931e-05
106569997	LOC106569997	solute carrier family 2, facilitated glucose transporter member 1-like	318.708	0.00963756	167.527	5.44628e-35
106566014	LOC106566014	40S ribosomal protein S10-like	6583.05	0.00157522	15.0907	0.00157477
106607687	col12a1	collagen type XII alpha 1 chain	13.5951	-0.0132535	44.3146	2.22956e-09
106606214	LOC106606214	retinoid-inducible serine carboxypeptidase-like	316.253	0.00208549	16.8705	0.000715737
106592646	LOC106592646	GTPase IMAP family member 4-like	2131.06	-0.00185834	11.8707	0.0066011
106566636	LOC106566636	cytosolic sulfotransferase 2-like	13.6888	-0.0209532	35.2737	1.53313e-07
106577559	LOC106577559	PHD finger protein 23B-like	139.683	-0.00226959	18.3432	0.000367036
100196274	mfap2	microfibrillar-associated protein 2	482.29	-0.00392813	13.7332	0.00290413
106603089	ston2	stonin 2	257.841	-0.00416862	91.148	4.90694e-19
808317	ND6	NADH dehydrogenase subunit 6	1454.36	-0.00310788	57.0992	5.30021e-12
808309	ND5	NADH dehydrogenase subunit 5	6853.96	-0.00588165	68.3396	2.53283e-14
106576898	smoc2	SPARC related modular calcium binding 2	25.4809	-0.00435902	14.9358	0.00168724
106591088	LOC106591088	integrin alpha-11-like	106.432	-0.00366287	12.3447	0.0053458
106572571	LOC106572571	ciliary neurotrophic factor receptor subunit alpha-like	13.1875	-0.0078346	24.2847	2.37319e-05
106572564	LOC106572564	interleukin-11 receptor subunit alpha-like	119.334	-0.00229026	25.0156	1.7209e-05
106574408	LOC106574408	uncharacterized LOC106574408	22283.6	-0.00310566	33.9969	2.78475e-07
106590629	LOC106590629	negative regulator of reactive oxygen species-like	60.0693	0.00449794	26.6494	8.10171e-06
106611108	LOC106611108	homeobox protein Meis2-like	149.192	-0.00282492	18.9633	0.000276522
106613577	LOC106613577	uncharacterized membrane protein C19orf24-like	371.953	0.00224415	14.7532	0.00183257
100195898	znrd1	zinc ribbon domain containing 1	238.405	0.00331932	37.6648	5.03353e-08
100286608	snx12	sorting nexin 12	187.889	-0.002606	16.5064	0.000837608
106589996	LOC106589996	protein jagged-1b-like	101.939	-0.00358356	20.3133	0.000148489
106582454	LOC106582454	uncharacterized LOC106582454	17.0928	0.00773129	13.358	0.00342247
106571673	LOC106571673	V-type proton ATPase subunit D	752.726	0.00134528	15.0036	0.0016415
100306859	tef	thyrotroph embryonic factor	2392.59	0.00236364	13.162	0.003731
106570188	LOC106570188	LIX1-like protein	911.694	-0.00322859	19.9897	0.000171772
106570192	LOC106570192	tropomyosin alpha-3 chain	1323.68	-0.00233066	39.9213	1.76948e-08
106606574	LOC106606574	protein Njmu-R1-like	40.5007	-0.00316298	19.1775	0.000250664
106565665	LOC106565665	sodium-dependent neutral amino acid transporter SLC6A17-like	109.385	0.00251991	12.6141	0.00475377
106607702	LOC106607702	mitotic checkpoint serine/threonine-protein kinase BUB1-like	50.8354	-0.0047467	11.0916	0.00921397
106595665	LOC106595665	coatomer subunit beta'	237.057	0.0042334	14.8579	0.00174957
[truncated: 1,025 more rows]
